# Supplementary material for: Banxia-Shengjiang drug pair inhibits gastric cancer development and progression by improving body immunity
Source: Medicine (Baltimore). 2024 Mar 8;103(10):e36303. doi: 10.1097/MD.0000000000036303 (PMC10919495; doi:10.1097/MD.0000000000036303)
Supplement: Supplementary file 1 [file medi-103-e36303-s001.xls]

## Sheet: Supplemental Digital Content 1 
Gene Symbol	Description	Category	Gifts	GC Id	Relevance score	GeneCards Link
CDH1	Cadherin 1	Protein Coding	56	GC16P068737	381.352	https://www.genecards.org/cgi-bin/carddisp.pl?gene=CDH1
BRCA2	BRCA2 DNA Repair Associated	Protein Coding	54	GC13P032315	308.165	https://www.genecards.org/cgi-bin/carddisp.pl?gene=BRCA2
BRCA1	BRCA1 DNA Repair Associated	Protein Coding	57	GC17M043044	293.622	https://www.genecards.org/cgi-bin/carddisp.pl?gene=BRCA1
TP53	Tumor Protein P53	Protein Coding	61	GC17M007661	237.305	https://www.genecards.org/cgi-bin/carddisp.pl?gene=TP53
APC	APC Regulator Of WNT Signaling Pathway	Protein Coding	56	GC05P112707	230.063	https://www.genecards.org/cgi-bin/carddisp.pl?gene=APC
PALB2	Partner And Localizer Of BRCA2	Protein Coding	51	GC16M023603	206.76	https://www.genecards.org/cgi-bin/carddisp.pl?gene=PALB2
CHEK2	Checkpoint Kinase 2	Protein Coding	61	GC22M028687	201.875	https://www.genecards.org/cgi-bin/carddisp.pl?gene=CHEK2
ATM	ATM Serine/Threonine Kinase	Protein Coding	60	GC11P108222	201.221	https://www.genecards.org/cgi-bin/carddisp.pl?gene=ATM
MLH1	MutL Homolog 1	Protein Coding	55	GC03P036993	190.451	https://www.genecards.org/cgi-bin/carddisp.pl?gene=MLH1
MSH6	MutS Homolog 6	Protein Coding	55	GC02P047695	190.151	https://www.genecards.org/cgi-bin/carddisp.pl?gene=MSH6
MSH2	MutS Homolog 2	Protein Coding	56	GC02P047403	187.978	https://www.genecards.org/cgi-bin/carddisp.pl?gene=MSH2
BRIP1	BRCA1 Interacting Helicase 1	Protein Coding	55	GC17M061679	180.654	https://www.genecards.org/cgi-bin/carddisp.pl?gene=BRIP1
BARD1	BRCA1 Associated RING Domain 1	Protein Coding	54	GC02M214725	160.105	https://www.genecards.org/cgi-bin/carddisp.pl?gene=BARD1
PTEN	Phosphatase And Tensin Homolog	Protein Coding	59	GC10P096651	151.116	https://www.genecards.org/cgi-bin/carddisp.pl?gene=PTEN
POLE	DNA Polymerase Epsilon, Catalytic Subunit	Protein Coding	56	GC12M132729	150.521	https://www.genecards.org/cgi-bin/carddisp.pl?gene=POLE
PMS2	PMS1 Homolog 2, Mismatch Repair System Component	Protein Coding	55	GC07M005973	148.062	https://www.genecards.org/cgi-bin/carddisp.pl?gene=PMS2
MUTYH	MutY DNA Glycosylase	Protein Coding	52	GC01M045329	141.048	https://www.genecards.org/cgi-bin/carddisp.pl?gene=MUTYH
KRAS	KRAS Proto-Oncogene, GTPase	Protein Coding	59	GC12M025204	139.074	https://www.genecards.org/cgi-bin/carddisp.pl?gene=KRAS
PIK3CA	Phosphatidylinositol-4,5-Bisphosphate 3-Kinase Catalytic Subunit Alpha	Protein Coding	59	GC03P179148	136.972	https://www.genecards.org/cgi-bin/carddisp.pl?gene=PIK3CA
EGFR	Epidermal Growth Factor Receptor	Protein Coding	62	GC07P055019	136.333	https://www.genecards.org/cgi-bin/carddisp.pl?gene=EGFR
ERBB2	Erb-B2 Receptor Tyrosine Kinase 2	Protein Coding	62	GC17P039687	134.359	https://www.genecards.org/cgi-bin/carddisp.pl?gene=ERBB2
CDKN2A	Cyclin Dependent Kinase Inhibitor 2A	Protein Coding	59	GC09M021967	130.468	https://www.genecards.org/cgi-bin/carddisp.pl?gene=CDKN2A
SMAD4	SMAD Family Member 4	Protein Coding	59	GC18P051028	123.693	https://www.genecards.org/cgi-bin/carddisp.pl?gene=SMAD4
CTNNB1	Catenin Beta 1	Protein Coding	60	GC03P041194	120.801	https://www.genecards.org/cgi-bin/carddisp.pl?gene=CTNNB1
C11orf65	Chromosome 11 Open Reading Frame 65	Protein Coding	37	GC11M108308	120.602	https://www.genecards.org/cgi-bin/carddisp.pl?gene=C11orf65
STK11	Serine/Threonine Kinase 11	Protein Coding	57	GC19P001177	120.408	https://www.genecards.org/cgi-bin/carddisp.pl?gene=STK11
NF1	Neurofibromin 1	Protein Coding	55	GC17P031094	115.958	https://www.genecards.org/cgi-bin/carddisp.pl?gene=NF1
MET	MET Proto-Oncogene, Receptor Tyrosine Kinase	Protein Coding	61	GC07P116672	112.028	https://www.genecards.org/cgi-bin/carddisp.pl?gene=MET
NBN	Nibrin	Protein Coding	55	GC08M089933	111.526	https://www.genecards.org/cgi-bin/carddisp.pl?gene=NBN
RAD50	RAD50 Double Strand Break Repair Protein	Protein Coding	56	GC05P132556	110.765	https://www.genecards.org/cgi-bin/carddisp.pl?gene=RAD50
POLD1	DNA Polymerase Delta 1, Catalytic Subunit	Protein Coding	53	GC19P080099	108.279	https://www.genecards.org/cgi-bin/carddisp.pl?gene=POLD1
RAD51D	RAD51 Paralog D	Protein Coding	47	GC17M035092	106.423	https://www.genecards.org/cgi-bin/carddisp.pl?gene=RAD51D
AXIN2	Axin 2	Protein Coding	55	GC17M065528	105.386	https://www.genecards.org/cgi-bin/carddisp.pl?gene=AXIN2
CTNNA1	Catenin Alpha 1	Protein Coding	53	GC05P138613	104.774	https://www.genecards.org/cgi-bin/carddisp.pl?gene=CTNNA1
BRAF	B-Raf Proto-Oncogene, Serine/Threonine Kinase	Protein Coding	60	GC07M140748	103.092	https://www.genecards.org/cgi-bin/carddisp.pl?gene=BRAF
FGFR2	Fibroblast Growth Factor Receptor 2	Protein Coding	63	GC10M121478	100.995	https://www.genecards.org/cgi-bin/carddisp.pl?gene=FGFR2
MSH3	MutS Homolog 3	Protein Coding	50	GC05P080654	98.9479	https://www.genecards.org/cgi-bin/carddisp.pl?gene=MSH3
H19	H19 Imprinted Maternally Expressed Transcript	RNA Gene	30	GC11M001995	98.2729	https://www.genecards.org/cgi-bin/carddisp.pl?gene=H19
RAD51C	RAD51 Paralog C	Protein Coding	50	GC17P058692	98.0618	https://www.genecards.org/cgi-bin/carddisp.pl?gene=RAD51C
RB1	RB Transcriptional Corepressor 1	Protein Coding	55	GC13P048303	96.6198	https://www.genecards.org/cgi-bin/carddisp.pl?gene=RB1
SMARCA4	SWI/SNF Related, Matrix Associated, Actin Dependent Regulator Of Chromatin, Subfamily A, Member 4	Protein Coding	58	GC19P011021	96.4385	https://www.genecards.org/cgi-bin/carddisp.pl?gene=SMARCA4
AKT1	AKT Serine/Threonine Kinase 1	Protein Coding	61	GC14M104769	96.3336	https://www.genecards.org/cgi-bin/carddisp.pl?gene=AKT1
RET	Ret Proto-Oncogene	Protein Coding	61	GC10P043303	95.9763	https://www.genecards.org/cgi-bin/carddisp.pl?gene=RET
ALK	ALK Receptor Tyrosine Kinase	Protein Coding	58	GC02M029190	94.2754	https://www.genecards.org/cgi-bin/carddisp.pl?gene=ALK
RAD51L3-RFFL	RAD51L3-RFFL Readthrough	RNA Gene	11	GC17M035009	90.364	https://www.genecards.org/cgi-bin/carddisp.pl?gene=RAD51L3-RFFL
HRAS	HRas Proto-Oncogene, GTPase	Protein Coding	59	GC11M007272	89.871	https://www.genecards.org/cgi-bin/carddisp.pl?gene=HRAS
TERT	Telomerase Reverse Transcriptase	Protein Coding	59	GC05M001253	89.803	https://www.genecards.org/cgi-bin/carddisp.pl?gene=TERT
TSC2	TSC Complex Subunit 2	Protein Coding	56	GC16P019875	88.5663	https://www.genecards.org/cgi-bin/carddisp.pl?gene=TSC2
MIR21	MicroRNA 21	RNA Gene	26	GC17P072430	87.8012	https://www.genecards.org/cgi-bin/carddisp.pl?gene=MIR21
DICER1	Dicer 1, Ribonuclease III	Protein Coding	56	GC14M095086	86.1882	https://www.genecards.org/cgi-bin/carddisp.pl?gene=DICER1
KIT	KIT Proto-Oncogene, Receptor Tyrosine Kinase	Protein Coding	60	GC04P054657	85.9162	https://www.genecards.org/cgi-bin/carddisp.pl?gene=KIT
MEG3	Maternally Expressed 3	RNA Gene	31	GC14P111860	85.9137	https://www.genecards.org/cgi-bin/carddisp.pl?gene=MEG3
PTCH1	Patched 1	Protein Coding	57	GC09M095442	85.4551	https://www.genecards.org/cgi-bin/carddisp.pl?gene=PTCH1
PVT1	Pvt1 Oncogene	RNA Gene	28	GC08P127900	84.1641	https://www.genecards.org/cgi-bin/carddisp.pl?gene=PVT1
BLM	BLM RecQ Like Helicase	Protein Coding	56	GC15P090717	84.0388	https://www.genecards.org/cgi-bin/carddisp.pl?gene=BLM
MLH3	MutL Homolog 3	Protein Coding	48	GC14M075013	83.3728	https://www.genecards.org/cgi-bin/carddisp.pl?gene=MLH3
BMPR1A	Bone Morphogenetic Protein Receptor Type 1A	Protein Coding	57	GC10P096568	81.7598	https://www.genecards.org/cgi-bin/carddisp.pl?gene=BMPR1A
GAS5	Growth Arrest Specific 5	RNA Gene	26	GC01M173947	79.9453	https://www.genecards.org/cgi-bin/carddisp.pl?gene=GAS5
MRE11	MRE11 Homolog, Double Strand Break Repair Nuclease	Protein Coding	55	GC11M106764	79.7572	https://www.genecards.org/cgi-bin/carddisp.pl?gene=MRE11
HOTAIR	HOX Transcript Antisense RNA	RNA Gene	27	GC12M053962	79.484	https://www.genecards.org/cgi-bin/carddisp.pl?gene=HOTAIR
CCAT1	Colon Cancer Associated Transcript 1	RNA Gene	17	GC08M127207	79.1301	https://www.genecards.org/cgi-bin/carddisp.pl?gene=CCAT1
UCA1	Urothelial Cancer Associated 1	RNA Gene	26	GC19P015828	78.1047	https://www.genecards.org/cgi-bin/carddisp.pl?gene=UCA1
SDHD	Succinate Dehydrogenase Complex Subunit D	Protein Coding	51	GC11P112100	78.0088	https://www.genecards.org/cgi-bin/carddisp.pl?gene=SDHD
MALAT1	Metastasis Associated Lung Adenocarcinoma Transcript 1	RNA Gene	27	GC11P072196	77.0745	https://www.genecards.org/cgi-bin/carddisp.pl?gene=MALAT1
CDK4	Cyclin Dependent Kinase 4	Protein Coding	61	GC12M058633	76.7123	https://www.genecards.org/cgi-bin/carddisp.pl?gene=CDK4
EPCAM	Epithelial Cell Adhesion Molecule	Protein Coding	56	GC02P047345	76.0246	https://www.genecards.org/cgi-bin/carddisp.pl?gene=EPCAM
NRAS	NRAS Proto-Oncogene, GTPase	Protein Coding	57	GC01M114704	75.8987	https://www.genecards.org/cgi-bin/carddisp.pl?gene=NRAS
XIST	X Inactive Specific Transcript	RNA Gene	26	GC0XM073820	75.6278	https://www.genecards.org/cgi-bin/carddisp.pl?gene=XIST
MYC	MYC Proto-Oncogene, BHLH Transcription Factor	Protein Coding	59	GC08P127735	73.2003	https://www.genecards.org/cgi-bin/carddisp.pl?gene=MYC
MIR34A	MicroRNA 34a	RNA Gene	25	GC01M009630	73.0023	https://www.genecards.org/cgi-bin/carddisp.pl?gene=MIR34A
BAP1	BRCA1 Associated Protein 1	Protein Coding	54	GC03M052401	72.6129	https://www.genecards.org/cgi-bin/carddisp.pl?gene=BAP1
MIR145	MicroRNA 145	RNA Gene	26	GC05P149430	71.933	https://www.genecards.org/cgi-bin/carddisp.pl?gene=MIR145
SDHB	Succinate Dehydrogenase Complex Iron Sulfur Subunit B	Protein Coding	55	GC01M018541	71.6158	https://www.genecards.org/cgi-bin/carddisp.pl?gene=SDHB
CDKN1B	Cyclin Dependent Kinase Inhibitor 1B	Protein Coding	55	GC12P026558	71.4517	https://www.genecards.org/cgi-bin/carddisp.pl?gene=CDKN1B
FBXW7	F-Box And WD Repeat Domain Containing 7	Protein Coding	52	GC04M152321	71.4219	https://www.genecards.org/cgi-bin/carddisp.pl?gene=FBXW7
MIR221	MicroRNA 221	RNA Gene	23	GC0XM045746	71.3529	https://www.genecards.org/cgi-bin/carddisp.pl?gene=MIR221
ERBB3	Erb-B2 Receptor Tyrosine Kinase 3	Protein Coding	60	GC12P057794	71.3258	https://www.genecards.org/cgi-bin/carddisp.pl?gene=ERBB3
CASC2	Cancer Susceptibility 2	RNA Gene	29	GC10P118046	71.0008	https://www.genecards.org/cgi-bin/carddisp.pl?gene=CASC2
FANCC	FA Complementation Group C	Protein Coding	55	GC09M095099	70.1766	https://www.genecards.org/cgi-bin/carddisp.pl?gene=FANCC
MIR143	MicroRNA 143	RNA Gene	26	GC05P149417	70.1213	https://www.genecards.org/cgi-bin/carddisp.pl?gene=MIR143
PCAT1	Prostate Cancer Associated Transcript 1	RNA Gene	20	GC08P126553	69.9661	https://www.genecards.org/cgi-bin/carddisp.pl?gene=PCAT1
MTOR	Mechanistic Target Of Rapamycin Kinase	Protein Coding	63	GC01M011106	69.8277	https://www.genecards.org/cgi-bin/carddisp.pl?gene=MTOR
TSC1	TSC Complex Subunit 1	Protein Coding	54	GC09M132891	69.8265	https://www.genecards.org/cgi-bin/carddisp.pl?gene=TSC1
CCAT2	Colon Cancer Associated Transcript 2	RNA Gene	15	GC08P127400	69.063	https://www.genecards.org/cgi-bin/carddisp.pl?gene=CCAT2
CCND1	Cyclin D1	Protein Coding	60	GC11P069641	68.7031	https://www.genecards.org/cgi-bin/carddisp.pl?gene=CCND1
ESR1	Estrogen Receptor 1	Protein Coding	61	GC06P151656	68.0384	https://www.genecards.org/cgi-bin/carddisp.pl?gene=ESR1
FLCN	Folliculin	Protein Coding	48	GC17M017212	67.5636	https://www.genecards.org/cgi-bin/carddisp.pl?gene=FLCN
MIR141	MicroRNA 141	RNA Gene	24	GC12P026366	67.2969	https://www.genecards.org/cgi-bin/carddisp.pl?gene=MIR141
MIR222	MicroRNA 222	RNA Gene	23	GC0XM045747	67.1687	https://www.genecards.org/cgi-bin/carddisp.pl?gene=MIR222
MIR20A	MicroRNA 20a	RNA Gene	22	GC13P091608	66.9047	https://www.genecards.org/cgi-bin/carddisp.pl?gene=MIR20A
NEAT1	Nuclear Paraspeckle Assembly Transcript 1	RNA Gene	28	GC11P072187	66.786	https://www.genecards.org/cgi-bin/carddisp.pl?gene=NEAT1
TGFBR2	Transforming Growth Factor Beta Receptor 2	Protein Coding	59	GC03P030623	66.5921	https://www.genecards.org/cgi-bin/carddisp.pl?gene=TGFBR2
CDKN2B-AS1	CDKN2B Antisense RNA 1	RNA Gene	26	GC09P021994	66.5608	https://www.genecards.org/cgi-bin/carddisp.pl?gene=CDKN2B-AS1
IL1B	Interleukin 1 Beta	Protein Coding	54	GC02M112829	66.5313	https://www.genecards.org/cgi-bin/carddisp.pl?gene=IL1B
RHOA	Ras Homolog Family Member A	Protein Coding	57	GC03M049359	66.3336	https://www.genecards.org/cgi-bin/carddisp.pl?gene=RHOA
HULC	Hepatocellular Carcinoma Up-Regulated Long Non-Coding RNA	RNA Gene	24	GC06P008450	65.8394	https://www.genecards.org/cgi-bin/carddisp.pl?gene=HULC
LINC-ROR	Long Intergenic Non-Protein Coding RNA, Regulator Of Reprogramming	RNA Gene	19	GC18M057054	65.6004	https://www.genecards.org/cgi-bin/carddisp.pl?gene=LINC-ROR
FH	Fumarate Hydratase	Protein Coding	53	GC01M241499	65.3012	https://www.genecards.org/cgi-bin/carddisp.pl?gene=FH
MIR214	MicroRNA 214	RNA Gene	25	GC01M172234	65.0339	https://www.genecards.org/cgi-bin/carddisp.pl?gene=MIR214
MEN1	Menin 1	Protein Coding	51	GC11M064803	64.4328	https://www.genecards.org/cgi-bin/carddisp.pl?gene=MEN1
MIR200C	MicroRNA 200c	RNA Gene	25	GC12P026365	64.3836	https://www.genecards.org/cgi-bin/carddisp.pl?gene=MIR200C
MIR223	MicroRNA 223	RNA Gene	25	GC0XP066018	64.216	https://www.genecards.org/cgi-bin/carddisp.pl?gene=MIR223
HOTTIP	HOXA Distal Transcript Antisense RNA	RNA Gene	25	GC07P027198	64.0576	https://www.genecards.org/cgi-bin/carddisp.pl?gene=HOTTIP
MIR27A	MicroRNA 27a	RNA Gene	26	GC19M015111	63.9313	https://www.genecards.org/cgi-bin/carddisp.pl?gene=MIR27A
HOXB13	Homeobox B13	Protein Coding	49	GC17M057543	63.7706	https://www.genecards.org/cgi-bin/carddisp.pl?gene=HOXB13
TUG1	Taurine Up-Regulated 1	Protein Coding	26	GC22P030969	63.4796	https://www.genecards.org/cgi-bin/carddisp.pl?gene=TUG1
MIR125A	MicroRNA 125a	RNA Gene	23	GC19P080165	63.389	https://www.genecards.org/cgi-bin/carddisp.pl?gene=MIR125A
PDGFRA	Platelet Derived Growth Factor Receptor Alpha	Protein Coding	60	GC04P054229	63.3479	https://www.genecards.org/cgi-bin/carddisp.pl?gene=PDGFRA
ZFAS1	ZNFX1 Antisense RNA 1	RNA Gene	23	GC20P049276	63.2585	https://www.genecards.org/cgi-bin/carddisp.pl?gene=ZFAS1
FGFR3	Fibroblast Growth Factor Receptor 3	Protein Coding	63	GC04P001795	62.3603	https://www.genecards.org/cgi-bin/carddisp.pl?gene=FGFR3
LRRC56	Leucine Rich Repeat Containing 56	Protein Coding	42	GC11P000518	62.0612	https://www.genecards.org/cgi-bin/carddisp.pl?gene=LRRC56
SDHA	Succinate Dehydrogenase Complex Flavoprotein Subunit A	Protein Coding	55	GC05P000220	61.6281	https://www.genecards.org/cgi-bin/carddisp.pl?gene=SDHA
BCAR4	Breast Cancer Anti-Estrogen Resistance 4	RNA Gene	20	GC16M012756	61.5227	https://www.genecards.org/cgi-bin/carddisp.pl?gene=BCAR4
MIR106A	MicroRNA 106a	RNA Gene	21	GC0XM134365	60.9405	https://www.genecards.org/cgi-bin/carddisp.pl?gene=MIR106A
MIR203A	MicroRNA 203a	RNA Gene	23	GC14P111609	60.6185	https://www.genecards.org/cgi-bin/carddisp.pl?gene=MIR203A
IRF1	Interferon Regulatory Factor 1	Protein Coding	53	GC05M132440	60.3526	https://www.genecards.org/cgi-bin/carddisp.pl?gene=IRF1
KCNQ1OT1	KCNQ1 Opposite Strand/Antisense Transcript 1	RNA Gene	30	GC11M007381	60.3298	https://www.genecards.org/cgi-bin/carddisp.pl?gene=KCNQ1OT1
MIR106B	MicroRNA 106b	RNA Gene	24	GC07M103707	59.7411	https://www.genecards.org/cgi-bin/carddisp.pl?gene=MIR106B
DANCR	Differentiation Antagonizing Non-Protein Coding RNA	RNA Gene	26	GC04P052712	59.6637	https://www.genecards.org/cgi-bin/carddisp.pl?gene=DANCR
MIR17	MicroRNA 17	RNA Gene	22	GC13P091350	59.634	https://www.genecards.org/cgi-bin/carddisp.pl?gene=MIR17
AR	Androgen Receptor	Protein Coding	59	GC0XP067544	59.6176	https://www.genecards.org/cgi-bin/carddisp.pl?gene=AR
GHET1	Gastric Carcinoma Proliferation Enhancing Transcript 1	RNA Gene	15	GC07P151636	59.4831	https://www.genecards.org/cgi-bin/carddisp.pl?gene=GHET1
GACAT2	Gastric Cancer Associated Transcript 2	RNA Gene	19	GC18M008695	58.9116	https://www.genecards.org/cgi-bin/carddisp.pl?gene=GACAT2
EP300	E1A Binding Protein P300	Protein Coding	59	GC22P050085	58.8865	https://www.genecards.org/cgi-bin/carddisp.pl?gene=EP300
SPRY4-IT1	SPRY4 Intronic Transcript 1	RNA Gene	17	GC05M142318	58.7724	https://www.genecards.org/cgi-bin/carddisp.pl?gene=SPRY4-IT1
LZTR1	Leucine Zipper Like Transcription Regulator 1	Protein Coding	50	GC22P049226	58.7217	https://www.genecards.org/cgi-bin/carddisp.pl?gene=LZTR1
STAT3	Signal Transducer And Activator Of Transcription 3	Protein Coding	61	GC17M042313	58.6607	https://www.genecards.org/cgi-bin/carddisp.pl?gene=STAT3
MAPK1	Mitogen-Activated Protein Kinase 1	Protein Coding	60	GC22M021759	58.4859	https://www.genecards.org/cgi-bin/carddisp.pl?gene=MAPK1
CASP8	Caspase 8	Protein Coding	59	GC02P201233	58.3493	https://www.genecards.org/cgi-bin/carddisp.pl?gene=CASP8
CYTOR	Cytoskeleton Regulator RNA	RNA Gene	25	GC02P088422	57.5419	https://www.genecards.org/cgi-bin/carddisp.pl?gene=CYTOR
SNHG16	Small Nucleolar RNA Host Gene 16	RNA Gene	22	GC17P076544	57.4287	https://www.genecards.org/cgi-bin/carddisp.pl?gene=SNHG16
MAP2K1	Mitogen-Activated Protein Kinase Kinase 1	Protein Coding	61	GC15P066386	57.0205	https://www.genecards.org/cgi-bin/carddisp.pl?gene=MAP2K1
MIR126	MicroRNA 126	RNA Gene	25	GC09P136670	56.922	https://www.genecards.org/cgi-bin/carddisp.pl?gene=MIR126
VHL	Von Hippel-Lindau Tumor Suppressor	Protein Coding	54	GC03P014317	56.8806	https://www.genecards.org/cgi-bin/carddisp.pl?gene=VHL
HOXA11-AS	HOXA11 Antisense RNA	RNA Gene	24	GC07P027184	56.853	https://www.genecards.org/cgi-bin/carddisp.pl?gene=HOXA11-AS
MUC6	Mucin 6, Oligomeric Mucus/Gel-Forming	Protein Coding	47	GC11M001012	56.5859	https://www.genecards.org/cgi-bin/carddisp.pl?gene=MUC6
MIR30A	MicroRNA 30a	RNA Gene	22	GC06M071403	56.1423	https://www.genecards.org/cgi-bin/carddisp.pl?gene=MIR30A
MIR191	MicroRNA 191	RNA Gene	24	GC03M052145	55.476	https://www.genecards.org/cgi-bin/carddisp.pl?gene=MIR191
MIR93	MicroRNA 93	RNA Gene	24	GC07M103702	55.4183	https://www.genecards.org/cgi-bin/carddisp.pl?gene=MIR93
XRCC2	X-Ray Repair Cross Complementing 2	Protein Coding	47	GC07M152644	55.365	https://www.genecards.org/cgi-bin/carddisp.pl?gene=XRCC2
MIR25	MicroRNA 25	RNA Gene	22	GC07M100093	55.192	https://www.genecards.org/cgi-bin/carddisp.pl?gene=MIR25
BANCR	BRAF-Activated Non-Protein Coding RNA	RNA Gene	17	GC09M069296	55.0236	https://www.genecards.org/cgi-bin/carddisp.pl?gene=BANCR
NTHL1	Nth Like DNA Glycosylase 1	Protein Coding	51	GC16M009791	54.992	https://www.genecards.org/cgi-bin/carddisp.pl?gene=NTHL1
MUC2	Mucin 2, Oligomeric Mucus/Gel-Forming	Protein Coding	44	GC11P001074	54.9191	https://www.genecards.org/cgi-bin/carddisp.pl?gene=MUC2
MIR205	MicroRNA 205	RNA Gene	22	GC01P209432	54.7781	https://www.genecards.org/cgi-bin/carddisp.pl?gene=MIR205
MIR31	MicroRNA 31	RNA Gene	22	GC09M021913	54.7354	https://www.genecards.org/cgi-bin/carddisp.pl?gene=MIR31
PTPN11	Protein Tyrosine Phosphatase Non-Receptor Type 11	Protein Coding	60	GC12P112418	54.5635	https://www.genecards.org/cgi-bin/carddisp.pl?gene=PTPN11
SNHG1	Small Nucleolar RNA Host Gene 1	RNA Gene	23	GC11M105972	54.4489	https://www.genecards.org/cgi-bin/carddisp.pl?gene=SNHG1
KLF6	KLF Transcription Factor 6	Protein Coding	51	GC10M003779	54.3819	https://www.genecards.org/cgi-bin/carddisp.pl?gene=KLF6
VEGFA	Vascular Endothelial Growth Factor A	Protein Coding	56	GC06P043770	54.3783	https://www.genecards.org/cgi-bin/carddisp.pl?gene=VEGFA
MIR146A	MicroRNA 146a	RNA Gene	25	GC05P160485	54.2826	https://www.genecards.org/cgi-bin/carddisp.pl?gene=MIR146A
GACAT3	Gastric Cancer Associated Transcript 3	RNA Gene	18	GC02P016050	54.1828	https://www.genecards.org/cgi-bin/carddisp.pl?gene=GACAT3
IL1RN	Interleukin 1 Receptor Antagonist	Protein Coding	57	GC02P125228	53.9585	https://www.genecards.org/cgi-bin/carddisp.pl?gene=IL1RN
GNAS	GNAS Complex Locus	Protein Coding	57	GC20P058839	53.8634	https://www.genecards.org/cgi-bin/carddisp.pl?gene=GNAS
FGFR1	Fibroblast Growth Factor Receptor 1	Protein Coding	63	GC08M038400	53.7114	https://www.genecards.org/cgi-bin/carddisp.pl?gene=FGFR1
MIR34C	MicroRNA 34c	RNA Gene	24	GC11P112070	53.3107	https://www.genecards.org/cgi-bin/carddisp.pl?gene=MIR34C
KIF1B	Kinesin Family Member 1B	Protein Coding	51	GC01P010210	53.0741	https://www.genecards.org/cgi-bin/carddisp.pl?gene=KIF1B
MIAT	Myocardial Infarction Associated Transcript	RNA Gene	27	GC22P026646	52.9588	https://www.genecards.org/cgi-bin/carddisp.pl?gene=MIAT
MIR451A	MicroRNA 451a	RNA Gene	19	GC17M028861	52.9502	https://www.genecards.org/cgi-bin/carddisp.pl?gene=MIR451A
CASC9	Cancer Susceptibility 9	RNA Gene	18	GC08M075132	52.8681	https://www.genecards.org/cgi-bin/carddisp.pl?gene=CASC9
BAX	BCL2 Associated X, Apoptosis Regulator	Protein Coding	57	GC19P048954	52.6939	https://www.genecards.org/cgi-bin/carddisp.pl?gene=BAX
GALNT12	Polypeptide N-Acetylgalactosaminyltransferase 12	Protein Coding	47	GC09P098807	52.443	https://www.genecards.org/cgi-bin/carddisp.pl?gene=GALNT12
MIR150	MicroRNA 150	RNA Gene	24	GC19M049500	52.4384	https://www.genecards.org/cgi-bin/carddisp.pl?gene=MIR150
MDM2	MDM2 Proto-Oncogene	Protein Coding	59	GC12P068808	52.4379	https://www.genecards.org/cgi-bin/carddisp.pl?gene=MDM2
SOD2	Superoxide Dismutase 2	Protein Coding	54	GC06M159669	52.2354	https://www.genecards.org/cgi-bin/carddisp.pl?gene=SOD2
MIRLET7C	MicroRNA Let-7c	RNA Gene	25	GC21P016559	52.0654	https://www.genecards.org/cgi-bin/carddisp.pl?gene=MIRLET7C
MIR155	MicroRNA 155	RNA Gene	23	GC21P025573	52.06	https://www.genecards.org/cgi-bin/carddisp.pl?gene=MIR155
MIR215	MicroRNA 215	RNA Gene	22	GC01M220117	51.886	https://www.genecards.org/cgi-bin/carddisp.pl?gene=MIR215
MIR15B	MicroRNA 15b	RNA Gene	22	GC03P160404	51.8852	https://www.genecards.org/cgi-bin/carddisp.pl?gene=MIR15B
SDHC	Succinate Dehydrogenase Complex Subunit C	Protein Coding	50	GC01P161314	51.7414	https://www.genecards.org/cgi-bin/carddisp.pl?gene=SDHC
RAF1	Raf-1 Proto-Oncogene, Serine/Threonine Kinase	Protein Coding	61	GC03M012583	51.7058	https://www.genecards.org/cgi-bin/carddisp.pl?gene=RAF1
MIR122	MicroRNA 122	RNA Gene	25	GC18P058451	51.5923	https://www.genecards.org/cgi-bin/carddisp.pl?gene=MIR122
MIR200B	MicroRNA 200b	RNA Gene	24	GC01P001167	51.3978	https://www.genecards.org/cgi-bin/carddisp.pl?gene=MIR200B
DHFR	Dihydrofolate Reductase	Protein Coding	55	GC05M080626	51.3084	https://www.genecards.org/cgi-bin/carddisp.pl?gene=DHFR
SNHG12	Small Nucleolar RNA Host Gene 12	RNA Gene	27	GC01M028956	51.2156	https://www.genecards.org/cgi-bin/carddisp.pl?gene=SNHG12
MIR31HG	MIR31 Host Gene	RNA Gene	22	GC09M021909	51.0485	https://www.genecards.org/cgi-bin/carddisp.pl?gene=MIR31HG
CDC73	Cell Division Cycle 73	Protein Coding	52	GC01P193121	50.8379	https://www.genecards.org/cgi-bin/carddisp.pl?gene=CDC73
SOX2-OT	SOX2 Overlapping Transcript	RNA Gene	28	GC03P180989	50.8284	https://www.genecards.org/cgi-bin/carddisp.pl?gene=SOX2-OT
AFAP1-AS1	AFAP1 Antisense RNA 1	RNA Gene	21	GC04P007756	50.7972	https://www.genecards.org/cgi-bin/carddisp.pl?gene=AFAP1-AS1
YAP1	Yes1 Associated Transcriptional Regulator	Protein Coding	55	GC11P102110	50.7664	https://www.genecards.org/cgi-bin/carddisp.pl?gene=YAP1
HAGLR	HOXD Antisense Growth-Associated Long Non-Coding RNA	RNA Gene	21	GC02M176172	50.5435	https://www.genecards.org/cgi-bin/carddisp.pl?gene=HAGLR
CRNDE	Colorectal Neoplasia Differentially Expressed	RNA Gene	25	GC16M054916	50.2994	https://www.genecards.org/cgi-bin/carddisp.pl?gene=CRNDE
HNF1A-AS1	HNF1A Antisense RNA 1	RNA Gene	22	GC12M122680	50.2483	https://www.genecards.org/cgi-bin/carddisp.pl?gene=HNF1A-AS1
MIR148A	MicroRNA 148a	RNA Gene	22	GC07M025950	50.1965	https://www.genecards.org/cgi-bin/carddisp.pl?gene=MIR148A
CASP10	Caspase 10	Protein Coding	55	GC02P201182	50.1111	https://www.genecards.org/cgi-bin/carddisp.pl?gene=CASP10
PRNCR1	Prostate Cancer Associated Non-Coding RNA 1	RNA Gene	16	GC08P127079	50.1105	https://www.genecards.org/cgi-bin/carddisp.pl?gene=PRNCR1
PANDAR	Promoter Of CDKN1A Antisense DNA Damage Activated RNA	RNA Gene	14	GC06M036673	50.0278	https://www.genecards.org/cgi-bin/carddisp.pl?gene=PANDAR
POT1	Protection Of Telomeres 1	Protein Coding	49	GC07M124822	49.9554	https://www.genecards.org/cgi-bin/carddisp.pl?gene=POT1
LINC00673	Long Intergenic Non-Protein Coding RNA 673	RNA Gene	17	GC17M072290	49.7014	https://www.genecards.org/cgi-bin/carddisp.pl?gene=LINC00673
MIR107	MicroRNA 107	RNA Gene	23	GC10M089604	49.6661	https://www.genecards.org/cgi-bin/carddisp.pl?gene=MIR107
MIR192	MicroRNA 192	RNA Gene	24	GC11M064891	49.5162	https://www.genecards.org/cgi-bin/carddisp.pl?gene=MIR192
MUC4	Mucin 4, Cell Surface Associated	Protein Coding	48	GC03M195746	49.3041	https://www.genecards.org/cgi-bin/carddisp.pl?gene=MUC4
NF2	NF2, Moesin-Ezrin-Radixin Like (MERLIN) Tumor Suppressor	Protein Coding	55	GC22P029603	49.2925	https://www.genecards.org/cgi-bin/carddisp.pl?gene=NF2
MIR195	MicroRNA 195	RNA Gene	22	GC17M012589	49.2762	https://www.genecards.org/cgi-bin/carddisp.pl?gene=MIR195
MIR24-1	MicroRNA 24-1	RNA Gene	21	GC09P095086	49.2081	https://www.genecards.org/cgi-bin/carddisp.pl?gene=MIR24-1
NFE2L2	NFE2 Like BZIP Transcription Factor 2	Protein Coding	58	GC02M177227	49.204	https://www.genecards.org/cgi-bin/carddisp.pl?gene=NFE2L2
JUN	Jun Proto-Oncogene, AP-1 Transcription Factor Subunit	Protein Coding	55	GC01M058780	49.0649	https://www.genecards.org/cgi-bin/carddisp.pl?gene=JUN
TP53COR1	Tumor Protein P53 Pathway Corepressor 1	RNA Gene	9	GC06U903133	49.0337	https://www.genecards.org/cgi-bin/carddisp.pl?gene=TP53COR1
MIR29A	MicroRNA 29a	RNA Gene	24	GC07M130876	48.9431	https://www.genecards.org/cgi-bin/carddisp.pl?gene=MIR29A
PTENP1	Phosphatase And Tensin Homolog Pseudogene 1	Pseudogene	22	GC09M033673	48.6793	https://www.genecards.org/cgi-bin/carddisp.pl?gene=PTENP1
MIR10B	MicroRNA 10b	RNA Gene	24	GC02P176150	48.5989	https://www.genecards.org/cgi-bin/carddisp.pl?gene=MIR10B
FAS	Fas Cell Surface Death Receptor	Protein Coding	57	GC10P096667	48.5712	https://www.genecards.org/cgi-bin/carddisp.pl?gene=FAS
MIR210	MicroRNA 210	RNA Gene	23	GC11M007277	48.4092	https://www.genecards.org/cgi-bin/carddisp.pl?gene=MIR210
CASC8	Cancer Susceptibility 8	RNA Gene	18	GC08M133377	48.3258	https://www.genecards.org/cgi-bin/carddisp.pl?gene=CASC8
CEACAM5	CEA Cell Adhesion Molecule 5	Protein Coding	50	GC19P079747	48.2497	https://www.genecards.org/cgi-bin/carddisp.pl?gene=CEACAM5
MIR199A1	MicroRNA 199a-1	RNA Gene	22	GC19M010817	48.2254	https://www.genecards.org/cgi-bin/carddisp.pl?gene=MIR199A1
SNHG7	Small Nucleolar RNA Host Gene 7	RNA Gene	24	GC09M138064	48.1768	https://www.genecards.org/cgi-bin/carddisp.pl?gene=SNHG7
MIR18A	MicroRNA 18a	RNA Gene	21	GC13P091611	48.0016	https://www.genecards.org/cgi-bin/carddisp.pl?gene=MIR18A
BCYRN1	Brain Cytoplasmic RNA 1	RNA Gene	22	GC02P047253	47.8741	https://www.genecards.org/cgi-bin/carddisp.pl?gene=BCYRN1
SMARCB1	SWI/SNF Related, Matrix Associated, Actin Dependent Regulator Of Chromatin, Subfamily B, Member 1	Protein Coding	53	GC22P023786	47.8545	https://www.genecards.org/cgi-bin/carddisp.pl?gene=SMARCB1
BCL2	BCL2 Apoptosis Regulator	Protein Coding	57	GC18M063123	47.5115	https://www.genecards.org/cgi-bin/carddisp.pl?gene=BCL2
GAPLINC	Gastric Adenocarcinoma Associated, Positive CD44 Regulator, Long Intergenic Non-Coding RNA	RNA Gene	18	GC18P003467	47.4856	https://www.genecards.org/cgi-bin/carddisp.pl?gene=GAPLINC
PTGS2	Prostaglandin-Endoperoxide Synthase 2	Protein Coding	56	GC01M186671	47.3767	https://www.genecards.org/cgi-bin/carddisp.pl?gene=PTGS2
VEGFC	Vascular Endothelial Growth Factor C	Protein Coding	54	GC04M176683	47.3689	https://www.genecards.org/cgi-bin/carddisp.pl?gene=VEGFC
MIR146B	MicroRNA 146b	RNA Gene	24	GC10P102436	47.2978	https://www.genecards.org/cgi-bin/carddisp.pl?gene=MIR146B
MIR182	MicroRNA 182	RNA Gene	24	GC07M129770	47.2341	https://www.genecards.org/cgi-bin/carddisp.pl?gene=MIR182
MKI67	Marker Of Proliferation Ki-67	Protein Coding	51	GC10M128096	47.2246	https://www.genecards.org/cgi-bin/carddisp.pl?gene=MKI67
PPARG	Peroxisome Proliferator Activated Receptor Gamma	Protein Coding	60	GC03P012287	47.1318	https://www.genecards.org/cgi-bin/carddisp.pl?gene=PPARG
SNHG5	Small Nucleolar RNA Host Gene 5	RNA Gene	24	GC06M085650	47.077	https://www.genecards.org/cgi-bin/carddisp.pl?gene=SNHG5
ZFHX3	Zinc Finger Homeobox 3	Protein Coding	48	GC16M072782	46.9964	https://www.genecards.org/cgi-bin/carddisp.pl?gene=ZFHX3
MUC16	Mucin 16, Cell Surface Associated	Protein Coding	45	GC19M008848	46.8866	https://www.genecards.org/cgi-bin/carddisp.pl?gene=MUC16
RINT1	RAD50 Interactor 1	Protein Coding	45	GC07P105532	46.7868	https://www.genecards.org/cgi-bin/carddisp.pl?gene=RINT1
LNCRNA-ATB	LncRNA Activated By TGF-Beta	RNA Gene	8	GC14P037802	46.7722	https://www.genecards.org/cgi-bin/carddisp.pl?gene=LNCRNA-ATB
FANCI	FA Complementation Group I	Protein Coding	50	GC15P089243	46.7631	https://www.genecards.org/cgi-bin/carddisp.pl?gene=FANCI
FENDRR	FOXF1 Adjacent Non-Coding Developmental Regulatory RNA	RNA Gene	22	GC16M086511	46.3111	https://www.genecards.org/cgi-bin/carddisp.pl?gene=FENDRR
BLACAT1	BLACAT1 Overlapping LEMD1 Locus	Protein Coding	15	GC01M205434	46.2969	https://www.genecards.org/cgi-bin/carddisp.pl?gene=BLACAT1
LINC00261	Long Intergenic Non-Protein Coding RNA 261	RNA Gene	24	GC20M022529	46.2396	https://www.genecards.org/cgi-bin/carddisp.pl?gene=LINC00261
FASLG	Fas Ligand	Protein Coding	55	GC01P172628	46.2264	https://www.genecards.org/cgi-bin/carddisp.pl?gene=FASLG
RAD51	RAD51 Recombinase	Protein Coding	57	GC15P040694	46.2261	https://www.genecards.org/cgi-bin/carddisp.pl?gene=RAD51
TNF	Tumor Necrosis Factor	Protein Coding	59	GC06P100202	46.1244	https://www.genecards.org/cgi-bin/carddisp.pl?gene=TNF
SRC	SRC Proto-Oncogene, Non-Receptor Tyrosine Kinase	Protein Coding	58	GC20P037344	46.0978	https://www.genecards.org/cgi-bin/carddisp.pl?gene=SRC
MIR100	MicroRNA 100	RNA Gene	24	GC11M122152	46.0528	https://www.genecards.org/cgi-bin/carddisp.pl?gene=MIR100
MIR22	MicroRNA 22	RNA Gene	23	GC17M001713	46.0343	https://www.genecards.org/cgi-bin/carddisp.pl?gene=MIR22
IDH1	Isocitrate Dehydrogenase (NADP(+)) 1	Protein Coding	60	GC02M208236	45.9467	https://www.genecards.org/cgi-bin/carddisp.pl?gene=IDH1
MIR15A	MicroRNA 15a	RNA Gene	18	GC13M050049	45.8905	https://www.genecards.org/cgi-bin/carddisp.pl?gene=MIR15A
MIR24-2	MicroRNA 24-2	RNA Gene	22	GC19M015110	45.8766	https://www.genecards.org/cgi-bin/carddisp.pl?gene=MIR24-2
SUFU	SUFU Negative Regulator Of Hedgehog Signaling	Protein Coding	50	GC10P102503	45.808	https://www.genecards.org/cgi-bin/carddisp.pl?gene=SUFU
MIR200A	MicroRNA 200a	RNA Gene	23	GC01P004952	45.7452	https://www.genecards.org/cgi-bin/carddisp.pl?gene=MIR200A
AURKA	Aurora Kinase A	Protein Coding	58	GC20M056370	45.6697	https://www.genecards.org/cgi-bin/carddisp.pl?gene=AURKA
CBR3-AS1	CBR3 Antisense RNA 1	RNA Gene	21	GC21M036090	45.634	https://www.genecards.org/cgi-bin/carddisp.pl?gene=CBR3-AS1
IL6	Interleukin 6	Protein Coding	59	GC07P022725	45.4164	https://www.genecards.org/cgi-bin/carddisp.pl?gene=IL6
MIR139	MicroRNA 139	RNA Gene	23	GC11M072615	45.4051	https://www.genecards.org/cgi-bin/carddisp.pl?gene=MIR139
FRGCA	FOXM1-Regulated, Gastric Cancer Associated	RNA Gene	17	GC21M043141	45.3281	https://www.genecards.org/cgi-bin/carddisp.pl?gene=FRGCA
HIF1A	Hypoxia Inducible Factor 1 Subunit Alpha	Protein Coding	55	GC14P061695	44.9942	https://www.genecards.org/cgi-bin/carddisp.pl?gene=HIF1A
ABRAXAS1	Abraxas 1, BRCA1 A Complex Subunit	Protein Coding	44	GC04M083464	44.9316	https://www.genecards.org/cgi-bin/carddisp.pl?gene=ABRAXAS1
MIR29C	MicroRNA 29c	RNA Gene	21	GC01M207817	44.8825	https://www.genecards.org/cgi-bin/carddisp.pl?gene=MIR29C
CASC15	Cancer Susceptibility 15	RNA Gene	21	GC06P021674	44.8661	https://www.genecards.org/cgi-bin/carddisp.pl?gene=CASC15
MIR204	MicroRNA 204	RNA Gene	26	GC09M070809	44.7673	https://www.genecards.org/cgi-bin/carddisp.pl?gene=MIR204
SNHG20	Small Nucleolar RNA Host Gene 20	RNA Gene	23	GC17P077321	44.6667	https://www.genecards.org/cgi-bin/carddisp.pl?gene=SNHG20
MIR99A	MicroRNA 99a	RNA Gene	24	GC21P016539	44.6264	https://www.genecards.org/cgi-bin/carddisp.pl?gene=MIR99A
SNHG15	Small Nucleolar RNA Host Gene 15	RNA Gene	24	GC07M044983	44.5993	https://www.genecards.org/cgi-bin/carddisp.pl?gene=SNHG15
ARID1A	AT-Rich Interaction Domain 1A	Protein Coding	52	GC01P026693	44.5357	https://www.genecards.org/cgi-bin/carddisp.pl?gene=ARID1A
FANCM	FA Complementation Group M	Protein Coding	49	GC14P045135	44.5324	https://www.genecards.org/cgi-bin/carddisp.pl?gene=FANCM
MIR183	MicroRNA 183	RNA Gene	22	GC07M129855	44.3646	https://www.genecards.org/cgi-bin/carddisp.pl?gene=MIR183
MIR30E	MicroRNA 30e	RNA Gene	25	GC01P040754	44.2521	https://www.genecards.org/cgi-bin/carddisp.pl?gene=MIR30E
IL2	Interleukin 2	Protein Coding	53	GC04M122451	43.9368	https://www.genecards.org/cgi-bin/carddisp.pl?gene=IL2
ERBB4	Erb-B2 Receptor Tyrosine Kinase 4	Protein Coding	61	GC02M211375	43.9283	https://www.genecards.org/cgi-bin/carddisp.pl?gene=ERBB4
PPP2R1A	Protein Phosphatase 2 Scaffold Subunit Aalpha	Protein Coding	55	GC19P080179	43.764	https://www.genecards.org/cgi-bin/carddisp.pl?gene=PPP2R1A
FEZF1-AS1	FEZF1 Antisense RNA 1	RNA Gene	19	GC07P122303	43.5144	https://www.genecards.org/cgi-bin/carddisp.pl?gene=FEZF1-AS1
TINCR	TINCR Ubiquitin Domain Containing	Protein Coding	29	GC19M005558	43.3525	https://www.genecards.org/cgi-bin/carddisp.pl?gene=TINCR
XRCC3	X-Ray Repair Cross Complementing 3	Protein Coding	50	GC14M103697	43.3327	https://www.genecards.org/cgi-bin/carddisp.pl?gene=XRCC3
MIRLET7D	MicroRNA Let-7d	RNA Gene	25	GC09P094178	43.2275	https://www.genecards.org/cgi-bin/carddisp.pl?gene=MIRLET7D
RUNX1	RUNX Family Transcription Factor 1	Protein Coding	56	GC21M034787	43.1733	https://www.genecards.org/cgi-bin/carddisp.pl?gene=RUNX1
DRAIC	Downregulated RNA In Cancer, Inhibitor Of Cell Invasion And Migration	RNA Gene	17	GC15P129583	42.9752	https://www.genecards.org/cgi-bin/carddisp.pl?gene=DRAIC
MIR9-1	MicroRNA 9-1	RNA Gene	23	GC01M156420	42.9559	https://www.genecards.org/cgi-bin/carddisp.pl?gene=MIR9-1
MIRLET7B	MicroRNA Let-7b	RNA Gene	23	GC22P050273	42.9153	https://www.genecards.org/cgi-bin/carddisp.pl?gene=MIRLET7B
MIR149	MicroRNA 149	RNA Gene	26	GC02P240456	42.8683	https://www.genecards.org/cgi-bin/carddisp.pl?gene=MIR149
MIR127	MicroRNA 127	RNA Gene	23	GC14P111537	42.8469	https://www.genecards.org/cgi-bin/carddisp.pl?gene=MIR127
TGFB1	Transforming Growth Factor Beta 1	Protein Coding	60	GC19M041301	42.8367	https://www.genecards.org/cgi-bin/carddisp.pl?gene=TGFB1
MAP3K6	Mitogen-Activated Protein Kinase Kinase Kinase 6	Protein Coding	49	GC01M028972	42.8279	https://www.genecards.org/cgi-bin/carddisp.pl?gene=MAP3K6
PIK3R1	Phosphoinositide-3-Kinase Regulatory Subunit 1	Protein Coding	57	GC05P068215	42.6195	https://www.genecards.org/cgi-bin/carddisp.pl?gene=PIK3R1
DNMT3A	DNA Methyltransferase 3 Alpha	Protein Coding	58	GC02M025228	42.615	https://www.genecards.org/cgi-bin/carddisp.pl?gene=DNMT3A
EGFR-AS1	EGFR Antisense RNA 1	RNA Gene	20	GC07M055179	42.4214	https://www.genecards.org/cgi-bin/carddisp.pl?gene=EGFR-AS1
HOXA-AS2	HOXA Cluster Antisense RNA 2	RNA Gene	21	GC07P027107	42.343	https://www.genecards.org/cgi-bin/carddisp.pl?gene=HOXA-AS2
RMRP	RNA Component Of Mitochondrial RNA Processing Endoribonuclease	RNA Gene	26	GC09M035655	42.3303	https://www.genecards.org/cgi-bin/carddisp.pl?gene=RMRP
SMAD7	SMAD Family Member 7	Protein Coding	51	GC18M048919	42.2301	https://www.genecards.org/cgi-bin/carddisp.pl?gene=SMAD7
CREBBP	CREB Binding Protein	Protein Coding	60	GC16M009954	42.2108	https://www.genecards.org/cgi-bin/carddisp.pl?gene=CREBBP
B2M	Beta-2-Microglobulin	Protein Coding	57	GC15P044711	42.1573	https://www.genecards.org/cgi-bin/carddisp.pl?gene=B2M
EGOT	Eosinophil Granule Ontogeny Transcript	RNA Gene	23	GC03M004740	42.1456	https://www.genecards.org/cgi-bin/carddisp.pl?gene=EGOT
MIR335	MicroRNA 335	RNA Gene	22	GC07P130496	42.1436	https://www.genecards.org/cgi-bin/carddisp.pl?gene=MIR335
MIR423	MicroRNA 423	RNA Gene	21	GC17P030117	42.0734	https://www.genecards.org/cgi-bin/carddisp.pl?gene=MIR423
NPTN-IT1	NPTN Intronic Transcript 1	RNA Gene	15	GC15M073566	42.0657	https://www.genecards.org/cgi-bin/carddisp.pl?gene=NPTN-IT1
CXCL8	C-X-C Motif Chemokine Ligand 8	Protein Coding	51	GC04P073740	42.0529	https://www.genecards.org/cgi-bin/carddisp.pl?gene=CXCL8
TUSC7	Tumor Suppressor Candidate 7	RNA Gene	20	GC03P116647	42.0519	https://www.genecards.org/cgi-bin/carddisp.pl?gene=TUSC7
CDKN1A	Cyclin Dependent Kinase Inhibitor 1A	Protein Coding	56	GC06P100341	42.0015	https://www.genecards.org/cgi-bin/carddisp.pl?gene=CDKN1A
IGF2	Insulin Like Growth Factor 2	Protein Coding	56	GC11M007352	41.9511	https://www.genecards.org/cgi-bin/carddisp.pl?gene=IGF2
MIR140	MicroRNA 140	RNA Gene	26	GC16P069934	41.8356	https://www.genecards.org/cgi-bin/carddisp.pl?gene=MIR140
PRKAR1A	Protein Kinase CAMP-Dependent Type I Regulatory Subunit Alpha	Protein Coding	57	GC17P072708	41.7242	https://www.genecards.org/cgi-bin/carddisp.pl?gene=PRKAR1A
MIR373	MicroRNA 373	RNA Gene	22	GC19P080274	41.7236	https://www.genecards.org/cgi-bin/carddisp.pl?gene=MIR373
WT1-AS	WT1 Antisense RNA	RNA Gene	32	GC11P032434	41.5894	https://www.genecards.org/cgi-bin/carddisp.pl?gene=WT1-AS
MIR181A1	MicroRNA 181a-1	RNA Gene	21	GC01M198860	41.3909	https://www.genecards.org/cgi-bin/carddisp.pl?gene=MIR181A1
MIR23A	MicroRNA 23a	RNA Gene	23	GC19M015117	41.131	https://www.genecards.org/cgi-bin/carddisp.pl?gene=MIR23A
ITGB1	Integrin Subunit Beta 1	Protein Coding	57	GC10M034209	41.0548	https://www.genecards.org/cgi-bin/carddisp.pl?gene=ITGB1
HIF1A-AS2	HIF1A Antisense RNA 2	RNA Gene	18	GC14M061747	41.0357	https://www.genecards.org/cgi-bin/carddisp.pl?gene=HIF1A-AS2
MIR142	MicroRNA 142	RNA Gene	24	GC17M058331	41.0244	https://www.genecards.org/cgi-bin/carddisp.pl?gene=MIR142
ZEB2	Zinc Finger E-Box Binding Homeobox 2	Protein Coding	54	GC02M144384	41.0121	https://www.genecards.org/cgi-bin/carddisp.pl?gene=ZEB2
MIR224	MicroRNA 224	RNA Gene	19	GC0XM151958	40.7864	https://www.genecards.org/cgi-bin/carddisp.pl?gene=MIR224
CDK2	Cyclin Dependent Kinase 2	Protein Coding	58	GC12P055966	40.5824	https://www.genecards.org/cgi-bin/carddisp.pl?gene=CDK2
MIR23B	MicroRNA 23b	RNA Gene	22	GC09P095085	40.519	https://www.genecards.org/cgi-bin/carddisp.pl?gene=MIR23B
MIR96	MicroRNA 96	RNA Gene	23	GC07M129774	40.4433	https://www.genecards.org/cgi-bin/carddisp.pl?gene=MIR96
DLEU1	Deleted In Lymphocytic Leukemia 1	RNA Gene	33	GC13P050229	40.4157	https://www.genecards.org/cgi-bin/carddisp.pl?gene=DLEU1
SNHG6	Small Nucleolar RNA Host Gene 6	RNA Gene	22	GC08M066921	40.3375	https://www.genecards.org/cgi-bin/carddisp.pl?gene=SNHG6
TFF1	Trefoil Factor 1	Protein Coding	49	GC21M042362	40.3075	https://www.genecards.org/cgi-bin/carddisp.pl?gene=TFF1
TERC	Telomerase RNA Component	RNA Gene	31	GC03M169765	40.2908	https://www.genecards.org/cgi-bin/carddisp.pl?gene=TERC
GREM1	Gremlin 1, DAN Family BMP Antagonist	Protein Coding	50	GC15P050453	40.2903	https://www.genecards.org/cgi-bin/carddisp.pl?gene=GREM1
MIR320A	MicroRNA 320a	RNA Gene	24	GC08M022284	40.1455	https://www.genecards.org/cgi-bin/carddisp.pl?gene=MIR320A
MSR1	Macrophage Scavenger Receptor 1	Protein Coding	52	GC08M016107	40.1239	https://www.genecards.org/cgi-bin/carddisp.pl?gene=MSR1
MMP9	Matrix Metallopeptidase 9	Protein Coding	61	GC20P046008	40.0896	https://www.genecards.org/cgi-bin/carddisp.pl?gene=MMP9
DUXAP9	Double Homeobox A Pseudogene 9	Pseudogene	11	GC14P037022	40.0262	https://www.genecards.org/cgi-bin/carddisp.pl?gene=DUXAP9
PIK3CG	Phosphatidylinositol-4,5-Bisphosphate 3-Kinase Catalytic Subunit Gamma	Protein Coding	55	GC07P106865	39.9574	https://www.genecards.org/cgi-bin/carddisp.pl?gene=PIK3CG
GSTM1	Glutathione S-Transferase Mu 1	Protein Coding	49	GC01P109687	39.9502	https://www.genecards.org/cgi-bin/carddisp.pl?gene=GSTM1
MIR92A2	MicroRNA 92a-2	RNA Gene	18	GC0XM134360	39.8272	https://www.genecards.org/cgi-bin/carddisp.pl?gene=MIR92A2
BUB1B	BUB1 Mitotic Checkpoint Serine/Threonine Kinase B	Protein Coding	57	GC15P040161	39.7109	https://www.genecards.org/cgi-bin/carddisp.pl?gene=BUB1B
TYMS	Thymidylate Synthetase	Protein Coding	57	GC18P000657	39.5033	https://www.genecards.org/cgi-bin/carddisp.pl?gene=TYMS
EGF	Epidermal Growth Factor	Protein Coding	58	GC04P109912	39.4607	https://www.genecards.org/cgi-bin/carddisp.pl?gene=EGF
SMARCE1	SWI/SNF Related, Matrix Associated, Actin Dependent Regulator Of Chromatin, Subfamily E, Member 1	Protein Coding	52	GC17M040624	39.4165	https://www.genecards.org/cgi-bin/carddisp.pl?gene=SMARCE1
KRT19	Keratin 19	Protein Coding	51	GC17M041523	39.4158	https://www.genecards.org/cgi-bin/carddisp.pl?gene=KRT19
PMS1	PMS1 Homolog 1, Mismatch Repair System Component	Protein Coding	48	GC02P189784	39.3758	https://www.genecards.org/cgi-bin/carddisp.pl?gene=PMS1
PCAT29	Prostate Cancer Associated Transcript 29	RNA Gene	18	GC15P131085	39.3626	https://www.genecards.org/cgi-bin/carddisp.pl?gene=PCAT29
RIOX2	Ribosomal Oxygenase 2	Protein Coding	43	GC03M097942	39.2846	https://www.genecards.org/cgi-bin/carddisp.pl?gene=RIOX2
LINC01234	Long Intergenic Non-Protein Coding RNA 1234	RNA Gene	19	GC12M113584	39.2371	https://www.genecards.org/cgi-bin/carddisp.pl?gene=LINC01234
MIR4435-2HG	MIR4435-2 Host Gene	RNA Gene	21	GC02M111871	39.2365	https://www.genecards.org/cgi-bin/carddisp.pl?gene=MIR4435-2HG
BCL10	BCL10 Immune Signaling Adaptor	Protein Coding	51	GC01M085265	39.2259	https://www.genecards.org/cgi-bin/carddisp.pl?gene=BCL10
CDKN2B	Cyclin Dependent Kinase Inhibitor 2B	Protein Coding	53	GC09M022002	39.1682	https://www.genecards.org/cgi-bin/carddisp.pl?gene=CDKN2B
ZEB1	Zinc Finger E-Box Binding Homeobox 1	Protein Coding	56	GC10P031318	39.1599	https://www.genecards.org/cgi-bin/carddisp.pl?gene=ZEB1
CASP3	Caspase 3	Protein Coding	56	GC04M184627	38.9305	https://www.genecards.org/cgi-bin/carddisp.pl?gene=CASP3
MIR196B	MicroRNA 196b	RNA Gene	24	GC07M027751	38.7463	https://www.genecards.org/cgi-bin/carddisp.pl?gene=MIR196B
GSTP1	Glutathione S-Transferase Pi 1	Protein Coding	57	GC11P067583	38.7161	https://www.genecards.org/cgi-bin/carddisp.pl?gene=GSTP1
CASC19	Cancer Susceptibility 19	RNA Gene	17	GC08M133376	38.6228	https://www.genecards.org/cgi-bin/carddisp.pl?gene=CASC19
ZEB1-AS1	ZEB1 Antisense RNA 1	RNA Gene	21	GC10M031166	38.5857	https://www.genecards.org/cgi-bin/carddisp.pl?gene=ZEB1-AS1
MUC1	Mucin 1, Cell Surface Associated	Protein Coding	55	GC01M155185	38.5515	https://www.genecards.org/cgi-bin/carddisp.pl?gene=MUC1
GAST	Gastrin	Protein Coding	46	GC17P041712	38.5229	https://www.genecards.org/cgi-bin/carddisp.pl?gene=GAST
MIR19A	MicroRNA 19a	RNA Gene	22	GC13P091607	38.4554	https://www.genecards.org/cgi-bin/carddisp.pl?gene=MIR19A
MTHFR	Methylenetetrahydrofolate Reductase	Protein Coding	55	GC01M011785	38.4268	https://www.genecards.org/cgi-bin/carddisp.pl?gene=MTHFR
MIR497	MicroRNA 497	RNA Gene	22	GC17M012591	38.4118	https://www.genecards.org/cgi-bin/carddisp.pl?gene=MIR497
MMP2	Matrix Metallopeptidase 2	Protein Coding	60	GC16P055390	38.3392	https://www.genecards.org/cgi-bin/carddisp.pl?gene=MMP2
BIRC5	Baculoviral IAP Repeat Containing 5	Protein Coding	52	GC17P078214	38.3148	https://www.genecards.org/cgi-bin/carddisp.pl?gene=BIRC5
IGF1R	Insulin Like Growth Factor 1 Receptor	Protein Coding	61	GC15P098648	38.234	https://www.genecards.org/cgi-bin/carddisp.pl?gene=IGF1R
MIRLET7G	MicroRNA Let-7g	RNA Gene	22	GC03M052268	38.1447	https://www.genecards.org/cgi-bin/carddisp.pl?gene=MIRLET7G
MIR375	MicroRNA 375	RNA Gene	22	GC02M219001	38.1047	https://www.genecards.org/cgi-bin/carddisp.pl?gene=MIR375
NOTCH1	Notch Receptor 1	Protein Coding	59	GC09M138053	38.0614	https://www.genecards.org/cgi-bin/carddisp.pl?gene=NOTCH1
PCAT2	Prostate Cancer Associated Transcript 2	RNA Gene	18	GC08M127072	38.0548	https://www.genecards.org/cgi-bin/carddisp.pl?gene=PCAT2
U2AF1	U2 Small Nuclear RNA Auxiliary Factor 1	Protein Coding	50	GC21M043092	37.9016	https://www.genecards.org/cgi-bin/carddisp.pl?gene=U2AF1
ERCC2	ERCC Excision Repair 2, TFIIH Core Complex Helicase Subunit	Protein Coding	54	GC19M045349	37.838	https://www.genecards.org/cgi-bin/carddisp.pl?gene=ERCC2
FER1L4	Fer-1 Like Family Member 4 (Pseudogene)	Pseudogene	27	GC20M035558	37.8024	https://www.genecards.org/cgi-bin/carddisp.pl?gene=FER1L4
AIP	Aryl Hydrocarbon Receptor Interacting Protein	Protein Coding	50	GC11P067468	37.7902	https://www.genecards.org/cgi-bin/carddisp.pl?gene=AIP
MIR185	MicroRNA 185	RNA Gene	25	GC22P049154	37.7712	https://www.genecards.org/cgi-bin/carddisp.pl?gene=MIR185
RECQL4	RecQ Like Helicase 4	Protein Coding	48	GC08M145925	37.5742	https://www.genecards.org/cgi-bin/carddisp.pl?gene=RECQL4
XRCC1	X-Ray Repair Cross Complementing 1	Protein Coding	51	GC19M043543	37.5615	https://www.genecards.org/cgi-bin/carddisp.pl?gene=XRCC1
MIR338	MicroRNA 338	RNA Gene	21	GC17M081150	37.4851	https://www.genecards.org/cgi-bin/carddisp.pl?gene=MIR338
ABL1	ABL Proto-Oncogene 1, Non-Receptor Tyrosine Kinase	Protein Coding	59	GC09P130713	37.3674	https://www.genecards.org/cgi-bin/carddisp.pl?gene=ABL1
AKT2	AKT Serine/Threonine Kinase 2	Protein Coding	61	GC19M040230	37.2561	https://www.genecards.org/cgi-bin/carddisp.pl?gene=AKT2
RNASEL	Ribonuclease L	Protein Coding	51	GC01M182573	37.2526	https://www.genecards.org/cgi-bin/carddisp.pl?gene=RNASEL
MIR133B	MicroRNA 133b	RNA Gene	23	GC06P052148	37.2162	https://www.genecards.org/cgi-bin/carddisp.pl?gene=MIR133B
BICDL3P	BICD Family Like 3, Pseudogene	RNA Gene	19	GC07P078597	37.1092	https://www.genecards.org/cgi-bin/carddisp.pl?gene=BICDL3P
DCC	DCC Netrin 1 Receptor	Protein Coding	53	GC18P052340	36.8568	https://www.genecards.org/cgi-bin/carddisp.pl?gene=DCC
MT-CYB	Mitochondrially Encoded Cytochrome B	Protein Coding	38	GCMTP014749	36.8545	https://www.genecards.org/cgi-bin/carddisp.pl?gene=MT-CYB
ABCB1	ATP Binding Cassette Subfamily B Member 1	Protein Coding	57	GC07M087504	36.751	https://www.genecards.org/cgi-bin/carddisp.pl?gene=ABCB1
MIR424	MicroRNA 424	RNA Gene	21	GC0XM134719	36.7116	https://www.genecards.org/cgi-bin/carddisp.pl?gene=MIR424
MIR16-1	MicroRNA 16-1	RNA Gene	22	GC13M050048	36.5167	https://www.genecards.org/cgi-bin/carddisp.pl?gene=MIR16-1
MIR34B	MicroRNA 34b	RNA Gene	23	GC11P112069	36.5126	https://www.genecards.org/cgi-bin/carddisp.pl?gene=MIR34B
SKP2	S-Phase Kinase Associated Protein 2	Protein Coding	51	GC05P036151	36.4995	https://www.genecards.org/cgi-bin/carddisp.pl?gene=SKP2
ERCC6	ERCC Excision Repair 6, Chromatin Remodeling Factor	Protein Coding	53	GC10M049454	36.4962	https://www.genecards.org/cgi-bin/carddisp.pl?gene=ERCC6
MIR128-2	MicroRNA 128-2	RNA Gene	23	GC03P035754	36.4704	https://www.genecards.org/cgi-bin/carddisp.pl?gene=MIR128-2
MIR29B2	MicroRNA 29b-2	RNA Gene	21	GC01M207818	36.3875	https://www.genecards.org/cgi-bin/carddisp.pl?gene=MIR29B2
LINC01772	Long Intergenic Non-Protein Coding RNA 1772	RNA Gene	16	GC01P018224	36.3208	https://www.genecards.org/cgi-bin/carddisp.pl?gene=LINC01772
IL10	Interleukin 10	Protein Coding	55	GC01M206767	36.2985	https://www.genecards.org/cgi-bin/carddisp.pl?gene=IL10
CD274	CD274 Molecule	Protein Coding	52	GC09P005450	36.1807	https://www.genecards.org/cgi-bin/carddisp.pl?gene=CD274
PRKN	Parkin RBR E3 Ubiquitin Protein Ligase	Protein Coding	55	GC06M161348	36.1697	https://www.genecards.org/cgi-bin/carddisp.pl?gene=PRKN
TMEM127	Transmembrane Protein 127	Protein Coding	46	GC02M096248	36.1665	https://www.genecards.org/cgi-bin/carddisp.pl?gene=TMEM127
AGAP2-AS1	AGAP2 Antisense RNA 1	RNA Gene	17	GC12P057726	36.1423	https://www.genecards.org/cgi-bin/carddisp.pl?gene=AGAP2-AS1
MIR27B	MicroRNA 27b	RNA Gene	23	GC09P095102	36.1294	https://www.genecards.org/cgi-bin/carddisp.pl?gene=MIR27B
MIR296	MicroRNA 296	RNA Gene	21	GC20M058817	36.0444	https://www.genecards.org/cgi-bin/carddisp.pl?gene=MIR296
MAX	MYC Associated Factor X	Protein Coding	53	GC14M065173	35.981	https://www.genecards.org/cgi-bin/carddisp.pl?gene=MAX
ATP4A	ATPase H+/K+ Transporting Subunit Alpha	Protein Coding	48	GC19M077325	35.9262	https://www.genecards.org/cgi-bin/carddisp.pl?gene=ATP4A
MIR10A	MicroRNA 10a	RNA Gene	24	GC17M048579	35.792	https://www.genecards.org/cgi-bin/carddisp.pl?gene=MIR10A
TMEM238L	Transmembrane Protein 238 Like	Protein Coding	20	GC17M012739	35.7139	https://www.genecards.org/cgi-bin/carddisp.pl?gene=TMEM238L
MIR486-1	MicroRNA 486-1	RNA Gene	21	GC08M041660	35.4505	https://www.genecards.org/cgi-bin/carddisp.pl?gene=MIR486-1
MIR101-1	MicroRNA 101-1	RNA Gene	22	GC01M065058	35.3784	https://www.genecards.org/cgi-bin/carddisp.pl?gene=MIR101-1
PPM1D	Protein Phosphatase, Mg2+/Mn2+ Dependent 1D	Protein Coding	55	GC17P060600	35.3733	https://www.genecards.org/cgi-bin/carddisp.pl?gene=PPM1D
MUC5AC	Mucin 5AC, Oligomeric Mucus/Gel-Forming	Protein Coding	46	GC11P002695	35.2943	https://www.genecards.org/cgi-bin/carddisp.pl?gene=MUC5AC
DLC1	DLC1 Rho GTPase Activating Protein	Protein Coding	52	GC08M013083	35.2362	https://www.genecards.org/cgi-bin/carddisp.pl?gene=DLC1
MIR181B1	MicroRNA 181b-1	RNA Gene	22	GC01M198858	35.1613	https://www.genecards.org/cgi-bin/carddisp.pl?gene=MIR181B1
LUCAT1	Lung Cancer Associated Transcript 1	RNA Gene	19	GC05M091054	35.1066	https://www.genecards.org/cgi-bin/carddisp.pl?gene=LUCAT1
SGK1	Serum/Glucocorticoid Regulated Kinase 1	Protein Coding	56	GC06M134169	35.0971	https://www.genecards.org/cgi-bin/carddisp.pl?gene=SGK1
ERCC1	ERCC Excision Repair 1, Endonuclease Non-Catalytic Subunit	Protein Coding	52	GC19M076730	35.08	https://www.genecards.org/cgi-bin/carddisp.pl?gene=ERCC1
MIR345	MicroRNA 345	RNA Gene	22	GC14P100307	34.9771	https://www.genecards.org/cgi-bin/carddisp.pl?gene=MIR345
ROCK1	Rho Associated Coiled-Coil Containing Protein Kinase 1	Protein Coding	56	GC18M020946	34.9289	https://www.genecards.org/cgi-bin/carddisp.pl?gene=ROCK1
CD44	CD44 Molecule (Indian Blood Group)	Protein Coding	55	GC11P035139	34.8691	https://www.genecards.org/cgi-bin/carddisp.pl?gene=CD44
BUB1	BUB1 Mitotic Checkpoint Serine/Threonine Kinase	Protein Coding	56	GC02M110637	34.6905	https://www.genecards.org/cgi-bin/carddisp.pl?gene=BUB1
LINC00052	Long Intergenic Non-Protein Coding RNA 52	RNA Gene	23	GC15P087576	34.6086	https://www.genecards.org/cgi-bin/carddisp.pl?gene=LINC00052
MIR199B	MicroRNA 199b	RNA Gene	22	GC09M128244	34.5099	https://www.genecards.org/cgi-bin/carddisp.pl?gene=MIR199B
MIR216A	MicroRNA 216a	RNA Gene	23	GC02M055988	34.4221	https://www.genecards.org/cgi-bin/carddisp.pl?gene=MIR216A
EZH2	Enhancer Of Zeste 2 Polycomb Repressive Complex 2 Subunit	Protein Coding	60	GC07M148807	34.3983	https://www.genecards.org/cgi-bin/carddisp.pl?gene=EZH2
FGFR4	Fibroblast Growth Factor Receptor 4	Protein Coding	59	GC05P177086	34.3315	https://www.genecards.org/cgi-bin/carddisp.pl?gene=FGFR4
SHC1	SHC Adaptor Protein 1	Protein Coding	51	GC01M154962	34.2325	https://www.genecards.org/cgi-bin/carddisp.pl?gene=SHC1
PHB1	Prohibitin 1	Protein Coding	53	GC17M057571	34.2226	https://www.genecards.org/cgi-bin/carddisp.pl?gene=PHB1
LINC00628	Long Intergenic Non-Protein Coding RNA 628	RNA Gene	17	GC01M204583	33.9536	https://www.genecards.org/cgi-bin/carddisp.pl?gene=LINC00628
CYP17A1	Cytochrome P450 Family 17 Subfamily A Member 1	Protein Coding	55	GC10M102830	33.892	https://www.genecards.org/cgi-bin/carddisp.pl?gene=CYP17A1
RNY3	RNA, Ro60-Associated Y3	RNA Gene	18	GC07P151635	33.8735	https://www.genecards.org/cgi-bin/carddisp.pl?gene=RNY3
ALB	Albumin	Protein Coding	56	GC04P073397	33.7866	https://www.genecards.org/cgi-bin/carddisp.pl?gene=ALB
KDR	Kinase Insert Domain Receptor	Protein Coding	60	GC04M055078	33.7633	https://www.genecards.org/cgi-bin/carddisp.pl?gene=KDR
CXCR4	C-X-C Motif Chemokine Receptor 4	Protein Coding	59	GC02M136114	33.7522	https://www.genecards.org/cgi-bin/carddisp.pl?gene=CXCR4
OR3A4P	Olfactory Receptor Family 3 Subfamily A Member 4 Pseudogene	Pseudogene	25	GC17P003310	33.7024	https://www.genecards.org/cgi-bin/carddisp.pl?gene=OR3A4P
CTAG1B	Cancer/Testis Antigen 1B	Protein Coding	36	GC0XM154617	33.6061	https://www.genecards.org/cgi-bin/carddisp.pl?gene=CTAG1B
FHIT	Fragile Histidine Triad Diadenosine Triphosphatase	Protein Coding	51	GC03M059747	33.5889	https://www.genecards.org/cgi-bin/carddisp.pl?gene=FHIT
LINC00901	Long Intergenic Non-Protein Coding RNA 901	RNA Gene	18	GC03P116911	33.4994	https://www.genecards.org/cgi-bin/carddisp.pl?gene=LINC00901
MGMT	O-6-Methylguanine-DNA Methyltransferase	Protein Coding	57	GC10P129467	33.4759	https://www.genecards.org/cgi-bin/carddisp.pl?gene=MGMT
CYP1A1	Cytochrome P450 Family 1 Subfamily A Member 1	Protein Coding	55	GC15M074719	33.4703	https://www.genecards.org/cgi-bin/carddisp.pl?gene=CYP1A1
MIR32	MicroRNA 32	RNA Gene	25	GC09M109046	33.4281	https://www.genecards.org/cgi-bin/carddisp.pl?gene=MIR32
LINC00941	Long Intergenic Non-Protein Coding RNA 941	RNA Gene	18	GC12P030757	33.4182	https://www.genecards.org/cgi-bin/carddisp.pl?gene=LINC00941
NRG1	Neuregulin 1	Protein Coding	56	GC08P031639	33.3915	https://www.genecards.org/cgi-bin/carddisp.pl?gene=NRG1
MDC1-AS1	MDC1 Antisense RNA 1	RNA Gene	17	GC06P100174	33.349	https://www.genecards.org/cgi-bin/carddisp.pl?gene=MDC1-AS1
TDRG1	Testis Development Related 1	RNA Gene	27	GC06P100371	33.3307	https://www.genecards.org/cgi-bin/carddisp.pl?gene=TDRG1
LINC00511	Long Intergenic Non-Protein Coding RNA 511	RNA Gene	19	GC17M072323	33.2842	https://www.genecards.org/cgi-bin/carddisp.pl?gene=LINC00511
HAGLROS	HAGLR Opposite Strand LncRNA	RNA Gene	18	GC02P176288	33.2228	https://www.genecards.org/cgi-bin/carddisp.pl?gene=HAGLROS
ERCC4	ERCC Excision Repair 4, Endonuclease Catalytic Subunit	Protein Coding	52	GC16P013920	33.187	https://www.genecards.org/cgi-bin/carddisp.pl?gene=ERCC4
TOP2A	DNA Topoisomerase II Alpha	Protein Coding	57	GC17M040388	33.1784	https://www.genecards.org/cgi-bin/carddisp.pl?gene=TOP2A
MIR328	MicroRNA 328	RNA Gene	22	GC16M067203	33.1258	https://www.genecards.org/cgi-bin/carddisp.pl?gene=MIR328
ERVH48-1	Endogenous Retrovirus Group 48 Member 1, Envelope	Protein Coding	21	GC21M042916	33.1145	https://www.genecards.org/cgi-bin/carddisp.pl?gene=ERVH48-1
ABCC1	ATP Binding Cassette Subfamily C Member 1	Protein Coding	56	GC16P015949	33.1095	https://www.genecards.org/cgi-bin/carddisp.pl?gene=ABCC1
RPL34-DT	RPL34 Divergent Transcript	RNA Gene	21	GC04M108539	33.0861	https://www.genecards.org/cgi-bin/carddisp.pl?gene=RPL34-DT
NNT-AS1	NNT Antisense RNA 1	RNA Gene	18	GC05M044383	33.0735	https://www.genecards.org/cgi-bin/carddisp.pl?gene=NNT-AS1
NORAD	Non-Coding RNA Activated By DNA Damage	RNA Gene	20	GC20M036347	32.7854	https://www.genecards.org/cgi-bin/carddisp.pl?gene=NORAD
PCA3	Prostate Cancer Associated 3	RNA Gene	25	GC09P076691	32.7672	https://www.genecards.org/cgi-bin/carddisp.pl?gene=PCA3
HSP90AA1	Heat Shock Protein 90 Alpha Family Class A Member 1	Protein Coding	58	GC14M102080	32.7507	https://www.genecards.org/cgi-bin/carddisp.pl?gene=HSP90AA1
SRA1	Steroid Receptor RNA Activator 1	Protein Coding	45	GC05M140537	32.7031	https://www.genecards.org/cgi-bin/carddisp.pl?gene=SRA1
MMP1	Matrix Metallopeptidase 1	Protein Coding	57	GC11M106849	32.7015	https://www.genecards.org/cgi-bin/carddisp.pl?gene=MMP1
PCAT6	Prostate Cancer Associated Transcript 6	RNA Gene	18	GC01P202810	32.6888	https://www.genecards.org/cgi-bin/carddisp.pl?gene=PCAT6
SNHG8	Small Nucleolar RNA Host Gene 8	RNA Gene	23	GC04P118278	32.6142	https://www.genecards.org/cgi-bin/carddisp.pl?gene=SNHG8
WWOX	WW Domain Containing Oxidoreductase	Protein Coding	52	GC16P078099	32.4659	https://www.genecards.org/cgi-bin/carddisp.pl?gene=WWOX
MIR202	MicroRNA 202	RNA Gene	21	GC10M133247	32.4177	https://www.genecards.org/cgi-bin/carddisp.pl?gene=MIR202
MIR324	MicroRNA 324	RNA Gene	23	GC17M007223	32.3645	https://www.genecards.org/cgi-bin/carddisp.pl?gene=MIR324
NFKB1	Nuclear Factor Kappa B Subunit 1	Protein Coding	60	GC04P102501	32.3581	https://www.genecards.org/cgi-bin/carddisp.pl?gene=NFKB1
RECK	Reversion Inducing Cysteine Rich Protein With Kazal Motifs	Protein Coding	47	GC09P036036	32.2926	https://www.genecards.org/cgi-bin/carddisp.pl?gene=RECK
ATR	ATR Serine/Threonine Kinase	Protein Coding	60	GC03M142449	32.2879	https://www.genecards.org/cgi-bin/carddisp.pl?gene=ATR
NCRUPAR	Non-Protein Coding RNA, Upstream Of F2R/PAR1	RNA Gene	14	GC05P076711	32.239	https://www.genecards.org/cgi-bin/carddisp.pl?gene=NCRUPAR
MED12	Mediator Complex Subunit 12	Protein Coding	51	GC0XP071118	32.2092	https://www.genecards.org/cgi-bin/carddisp.pl?gene=MED12
MIR512-1	MicroRNA 512-1	RNA Gene	18	GC19P080260	32.2031	https://www.genecards.org/cgi-bin/carddisp.pl?gene=MIR512-1
DMTF1	Cyclin D Binding Myb Like Transcription Factor 1	Protein Coding	40	GC07P087155	32.1889	https://www.genecards.org/cgi-bin/carddisp.pl?gene=DMTF1
VDR	Vitamin D Receptor	Protein Coding	57	GC12M047841	32.1854	https://www.genecards.org/cgi-bin/carddisp.pl?gene=VDR
HOXA13	Homeobox A13	Protein Coding	48	GC07M027769	32.1169	https://www.genecards.org/cgi-bin/carddisp.pl?gene=HOXA13
LOC111589215	BRCA1 Promoter Region	Functional Element	4	GC17P073496	32.1168	https://www.genecards.org/cgi-bin/carddisp.pl?gene=LOC111589215
CDX2	Caudal Type Homeobox 2	Protein Coding	48	GC13M027962	32.0852	https://www.genecards.org/cgi-bin/carddisp.pl?gene=CDX2
MIRLET7F1	MicroRNA Let-7f-1	RNA Gene	21	GC09P094821	32.063	https://www.genecards.org/cgi-bin/carddisp.pl?gene=MIRLET7F1
ABCG2	ATP Binding Cassette Subfamily G Member 2 (Junior Blood Group)	Protein Coding	56	GC04M088090	31.9761	https://www.genecards.org/cgi-bin/carddisp.pl?gene=ABCG2
MIRLET7E	MicroRNA Let-7e	RNA Gene	22	GC19P080164	31.9115	https://www.genecards.org/cgi-bin/carddisp.pl?gene=MIRLET7E
ICAM1	Intercellular Adhesion Molecule 1	Protein Coding	57	GC19P010988	31.9014	https://www.genecards.org/cgi-bin/carddisp.pl?gene=ICAM1
LOC100507346	Uncharacterized LOC100507346	RNA Gene	12	GC09P095463	31.8115	https://www.genecards.org/cgi-bin/carddisp.pl?gene=LOC100507346
TP73	Tumor Protein P73	Protein Coding	52	GC01P003652	31.8027	https://www.genecards.org/cgi-bin/carddisp.pl?gene=TP73
PRDM16-DT	PRDM16 Divergent Transcript	RNA Gene	23	GC01M009224	31.7965	https://www.genecards.org/cgi-bin/carddisp.pl?gene=PRDM16-DT
MIRLET7A1	MicroRNA Let-7a-1	RNA Gene	24	GC09P094175	31.793	https://www.genecards.org/cgi-bin/carddisp.pl?gene=MIRLET7A1
DNMT1	DNA Methyltransferase 1	Protein Coding	59	GC19M010133	31.7682	https://www.genecards.org/cgi-bin/carddisp.pl?gene=DNMT1
EPHB2	EPH Receptor B2	Protein Coding	59	GC01P022710	31.7525	https://www.genecards.org/cgi-bin/carddisp.pl?gene=EPHB2
MIR98	MicroRNA 98	RNA Gene	21	GC0XM053656	31.7463	https://www.genecards.org/cgi-bin/carddisp.pl?gene=MIR98
EGLN1	Egl-9 Family Hypoxia Inducible Factor 1	Protein Coding	56	GC01M231363	31.7214	https://www.genecards.org/cgi-bin/carddisp.pl?gene=EGLN1
SUMO1P3	SUMO1 Pseudogene 3	Pseudogene	13	GC01P160317	31.7094	https://www.genecards.org/cgi-bin/carddisp.pl?gene=SUMO1P3
SNHG14	Small Nucleolar RNA Host Gene 14	RNA Gene	21	GC15P049988	31.6941	https://www.genecards.org/cgi-bin/carddisp.pl?gene=SNHG14
SOX9	SRY-Box Transcription Factor 9	Protein Coding	52	GC17P072121	31.675	https://www.genecards.org/cgi-bin/carddisp.pl?gene=SOX9
MIRLET7I	MicroRNA Let-7i	RNA Gene	23	GC12P062622	31.6651	https://www.genecards.org/cgi-bin/carddisp.pl?gene=MIRLET7I
IGF1	Insulin Like Growth Factor 1	Protein Coding	55	GC12M102395	31.6024	https://www.genecards.org/cgi-bin/carddisp.pl?gene=IGF1
BCL2L1	BCL2 Like 1	Protein Coding	54	GC20M031664	31.5856	https://www.genecards.org/cgi-bin/carddisp.pl?gene=BCL2L1
PARP1	Poly(ADP-Ribose) Polymerase 1	Protein Coding	58	GC01M226360	31.5514	https://www.genecards.org/cgi-bin/carddisp.pl?gene=PARP1
MIR130A	MicroRNA 130a	RNA Gene	24	GC11P057641	31.5044	https://www.genecards.org/cgi-bin/carddisp.pl?gene=MIR130A
MIR193A	MicroRNA 193a	RNA Gene	22	GC17P031559	31.4517	https://www.genecards.org/cgi-bin/carddisp.pl?gene=MIR193A
TGFA	Transforming Growth Factor Alpha	Protein Coding	53	GC02M070447	31.389	https://www.genecards.org/cgi-bin/carddisp.pl?gene=TGFA
SDHAF2	Succinate Dehydrogenase Complex Assembly Factor 2	Protein Coding	49	GC11P061430	31.3844	https://www.genecards.org/cgi-bin/carddisp.pl?gene=SDHAF2
JAK2	Janus Kinase 2	Protein Coding	61	GC09P004985	31.3822	https://www.genecards.org/cgi-bin/carddisp.pl?gene=JAK2
MIR26B	MicroRNA 26b	RNA Gene	25	GC02P218402	31.3765	https://www.genecards.org/cgi-bin/carddisp.pl?gene=MIR26B
IFNG	Interferon Gamma	Protein Coding	57	GC12M068154	31.3728	https://www.genecards.org/cgi-bin/carddisp.pl?gene=IFNG
DPYD	Dihydropyrimidine Dehydrogenase	Protein Coding	59	GC01M097015	31.3694	https://www.genecards.org/cgi-bin/carddisp.pl?gene=DPYD
MIR26A1	MicroRNA 26a-1	RNA Gene	23	GC03P037969	31.3534	https://www.genecards.org/cgi-bin/carddisp.pl?gene=MIR26A1
GATA6-AS1	GATA6 Antisense RNA 1 (Head To Head)	RNA Gene	19	GC18M029368	31.3307	https://www.genecards.org/cgi-bin/carddisp.pl?gene=GATA6-AS1
MIR429	MicroRNA 429	RNA Gene	22	GC01P004953	31.2788	https://www.genecards.org/cgi-bin/carddisp.pl?gene=MIR429
FLT4	Fms Related Receptor Tyrosine Kinase 4	Protein Coding	59	GC05M182086	31.0987	https://www.genecards.org/cgi-bin/carddisp.pl?gene=FLT4
TYMP	Thymidine Phosphorylase	Protein Coding	54	GC22M050525	31.0751	https://www.genecards.org/cgi-bin/carddisp.pl?gene=TYMP
KEAP1	Kelch Like ECH Associated Protein 1	Protein Coding	56	GC19M010486	31.0579	https://www.genecards.org/cgi-bin/carddisp.pl?gene=KEAP1
MIR499A	MicroRNA 499a	RNA Gene	25	GC20P034990	30.9638	https://www.genecards.org/cgi-bin/carddisp.pl?gene=MIR499A
SST	Somatostatin	Protein Coding	47	GC03M187668	30.9072	https://www.genecards.org/cgi-bin/carddisp.pl?gene=SST
MIR212	MicroRNA 212	RNA Gene	23	GC17M002050	30.8876	https://www.genecards.org/cgi-bin/carddisp.pl?gene=MIR212
RAD54L	RAD54 Like	Protein Coding	53	GC01P046388	30.8629	https://www.genecards.org/cgi-bin/carddisp.pl?gene=RAD54L
RASSF1	Ras Association Domain Family Member 1	Protein Coding	50	GC03M050329	30.6569	https://www.genecards.org/cgi-bin/carddisp.pl?gene=RASSF1
INS	Insulin	Protein Coding	54	GC11M002159	30.6121	https://www.genecards.org/cgi-bin/carddisp.pl?gene=INS
GHRL	Ghrelin And Obestatin Prepropeptide	Protein Coding	48	GC03M010285	30.5808	https://www.genecards.org/cgi-bin/carddisp.pl?gene=GHRL
PSCA	Prostate Stem Cell Antigen	Protein Coding	46	GC08P142670	30.5609	https://www.genecards.org/cgi-bin/carddisp.pl?gene=PSCA
MIR181A2	MicroRNA 181a-2	RNA Gene	23	GC09P124692	30.5204	https://www.genecards.org/cgi-bin/carddisp.pl?gene=MIR181A2
SFTA1P	Surfactant Associated 1, LncRNA	Pseudogene	21	GC10M010784	30.5017	https://www.genecards.org/cgi-bin/carddisp.pl?gene=SFTA1P
OGG1	8-Oxoguanine DNA Glycosylase	Protein Coding	54	GC03P014247	30.4498	https://www.genecards.org/cgi-bin/carddisp.pl?gene=OGG1
SMAD3	SMAD Family Member 3	Protein Coding	60	GC15P067063	30.4375	https://www.genecards.org/cgi-bin/carddisp.pl?gene=SMAD3
ROS1	ROS Proto-Oncogene 1, Receptor Tyrosine Kinase	Protein Coding	53	GC06M117287	30.3926	https://www.genecards.org/cgi-bin/carddisp.pl?gene=ROS1
HGF	Hepatocyte Growth Factor	Protein Coding	58	GC07M081699	30.294	https://www.genecards.org/cgi-bin/carddisp.pl?gene=HGF
IDH2	Isocitrate Dehydrogenase (NADP(+)) 2	Protein Coding	60	GC15M090083	30.2712	https://www.genecards.org/cgi-bin/carddisp.pl?gene=IDH2
CDK12	Cyclin Dependent Kinase 12	Protein Coding	53	GC17P039461	30.2698	https://www.genecards.org/cgi-bin/carddisp.pl?gene=CDK12
MIR342	MicroRNA 342	RNA Gene	22	GC14P100109	30.2589	https://www.genecards.org/cgi-bin/carddisp.pl?gene=MIR342
FGF2	Fibroblast Growth Factor 2	Protein Coding	53	GC04P122826	30.1346	https://www.genecards.org/cgi-bin/carddisp.pl?gene=FGF2
HNF1B	HNF1 Homeobox B	Protein Coding	50	GC17M037686	30.1144	https://www.genecards.org/cgi-bin/carddisp.pl?gene=HNF1B
ERCC5	ERCC Excision Repair 5, Endonuclease	Protein Coding	51	GC13P102845	30.1122	https://www.genecards.org/cgi-bin/carddisp.pl?gene=ERCC5
PRSS21	Serine Protease 21	Protein Coding	48	GC16P019905	30.0467	https://www.genecards.org/cgi-bin/carddisp.pl?gene=PRSS21
EGFLAM-AS1	EGFLAM Antisense RNA 1	RNA Gene	18	GC05M038426	29.9991	https://www.genecards.org/cgi-bin/carddisp.pl?gene=EGFLAM-AS1
FALEC	Focally Amplified Long Non-Coding RNA In Epithelial Cancer	RNA Gene	19	GC01P153158	29.9967	https://www.genecards.org/cgi-bin/carddisp.pl?gene=FALEC
LINC01133	Long Intergenic Non-Protein Coding RNA 1133	RNA Gene	18	GC01P159959	29.8663	https://www.genecards.org/cgi-bin/carddisp.pl?gene=LINC01133
CEBPA-DT	CEBPA Divergent Transcript	RNA Gene	19	GC19P079493	29.8224	https://www.genecards.org/cgi-bin/carddisp.pl?gene=CEBPA-DT
PCNA	Proliferating Cell Nuclear Antigen	Protein Coding	57	GC20M005114	29.8072	https://www.genecards.org/cgi-bin/carddisp.pl?gene=PCNA
PLAU	Plasminogen Activator, Urokinase	Protein Coding	59	GC10P073909	29.771	https://www.genecards.org/cgi-bin/carddisp.pl?gene=PLAU
SP1	Sp1 Transcription Factor	Protein Coding	52	GC12P053380	29.7645	https://www.genecards.org/cgi-bin/carddisp.pl?gene=SP1
TCF7	Transcription Factor 7	Protein Coding	50	GC05P134114	29.7249	https://www.genecards.org/cgi-bin/carddisp.pl?gene=TCF7
RUNX3	RUNX Family Transcription Factor 3	Protein Coding	50	GC01M024899	29.7034	https://www.genecards.org/cgi-bin/carddisp.pl?gene=RUNX3
LINC00472	Long Intergenic Non-Protein Coding RNA 472	RNA Gene	31	GC06M078468	29.6975	https://www.genecards.org/cgi-bin/carddisp.pl?gene=LINC00472
VTRNA2-1	Vault RNA 2-1	RNA Gene	18	GC05M136081	29.6925	https://www.genecards.org/cgi-bin/carddisp.pl?gene=VTRNA2-1
MIR124-1	MicroRNA 124-1	RNA Gene	22	GC08M009903	29.6755	https://www.genecards.org/cgi-bin/carddisp.pl?gene=MIR124-1
MUC3A	Mucin 3A, Cell Surface Associated	Protein Coding	41	GC07P100949	29.618	https://www.genecards.org/cgi-bin/carddisp.pl?gene=MUC3A
FLT1	Fms Related Receptor Tyrosine Kinase 1	Protein Coding	57	GC13M028300	29.5899	https://www.genecards.org/cgi-bin/carddisp.pl?gene=FLT1
MSTO2P	Misato Family Member 2, Pseudogene	Pseudogene	15	GC01P155745	29.5725	https://www.genecards.org/cgi-bin/carddisp.pl?gene=MSTO2P
TLR2	Toll Like Receptor 2	Protein Coding	59	GC04P153684	29.5695	https://www.genecards.org/cgi-bin/carddisp.pl?gene=TLR2
GIPR	Gastric Inhibitory Polypeptide Receptor	Protein Coding	51	GC19P045668	29.5429	https://www.genecards.org/cgi-bin/carddisp.pl?gene=GIPR
MIR7-3HG	MIR7-3 Host Gene	RNA Gene	29	GC19P005386	29.5379	https://www.genecards.org/cgi-bin/carddisp.pl?gene=MIR7-3HG
MMP7	Matrix Metallopeptidase 7	Protein Coding	54	GC11M106845	29.5297	https://www.genecards.org/cgi-bin/carddisp.pl?gene=MMP7
NQO1	NAD(P)H Quinone Dehydrogenase 1	Protein Coding	55	GC16M069706	29.5128	https://www.genecards.org/cgi-bin/carddisp.pl?gene=NQO1
ATP12A	ATPase H+/K+ Transporting Non-Gastric Alpha2 Subunit	Protein Coding	49	GC13P024680	29.4537	https://www.genecards.org/cgi-bin/carddisp.pl?gene=ATP12A
SLC22A18	Solute Carrier Family 22 Member 18	Protein Coding	51	GC11P002899	29.4296	https://www.genecards.org/cgi-bin/carddisp.pl?gene=SLC22A18
MIR494	MicroRNA 494	RNA Gene	19	GC14P111896	29.4284	https://www.genecards.org/cgi-bin/carddisp.pl?gene=MIR494
CASP9	Caspase 9	Protein Coding	53	GC01M015491	29.3968	https://www.genecards.org/cgi-bin/carddisp.pl?gene=CASP9
TWIST1	Twist Family BHLH Transcription Factor 1	Protein Coding	52	GC07M019020	29.3616	https://www.genecards.org/cgi-bin/carddisp.pl?gene=TWIST1
PGR	Progesterone Receptor	Protein Coding	56	GC11M106823	29.3385	https://www.genecards.org/cgi-bin/carddisp.pl?gene=PGR
MIR151A	MicroRNA 151a	RNA Gene	22	GC08M140832	29.3238	https://www.genecards.org/cgi-bin/carddisp.pl?gene=MIR151A
PANTR1	POU3F3 Adjacent Non-Coding Transcript 1	RNA Gene	21	GC02M104764	29.2756	https://www.genecards.org/cgi-bin/carddisp.pl?gene=PANTR1
MIR3936HG	MIR3936 Host Gene	RNA Gene	17	GC05M132312	29.2725	https://www.genecards.org/cgi-bin/carddisp.pl?gene=MIR3936HG
MAP3K20-AS1	MAP3K20 Antisense RNA 1	RNA Gene	21	GC02M173168	29.2692	https://www.genecards.org/cgi-bin/carddisp.pl?gene=MAP3K20-AS1
RAC1	Rac Family Small GTPase 1	Protein Coding	56	GC07P006377	29.2288	https://www.genecards.org/cgi-bin/carddisp.pl?gene=RAC1
MIR193B	MicroRNA 193b	RNA Gene	24	GC16P020169	29.224	https://www.genecards.org/cgi-bin/carddisp.pl?gene=MIR193B
CDC27	Cell Division Cycle 27	Protein Coding	50	GC17M047117	29.1905	https://www.genecards.org/cgi-bin/carddisp.pl?gene=CDC27
MT1DP	Metallothionein 1D, Pseudogene	Pseudogene	25	GC16P056643	29.1522	https://www.genecards.org/cgi-bin/carddisp.pl?gene=MT1DP
E2F1	E2F Transcription Factor 1	Protein Coding	50	GC20M033675	29.1392	https://www.genecards.org/cgi-bin/carddisp.pl?gene=E2F1
FANCE	FA Complementation Group E	Protein Coding	50	GC06P100323	29.0682	https://www.genecards.org/cgi-bin/carddisp.pl?gene=FANCE
NOS2	Nitric Oxide Synthase 2	Protein Coding	56	GC17M027756	29.0579	https://www.genecards.org/cgi-bin/carddisp.pl?gene=NOS2
LINC00668	Long Intergenic Non-Protein Coding RNA 668	RNA Gene	18	GC18M006922	29.024	https://www.genecards.org/cgi-bin/carddisp.pl?gene=LINC00668
MIR152	MicroRNA 152	RNA Gene	23	GC17M048037	29.0208	https://www.genecards.org/cgi-bin/carddisp.pl?gene=MIR152
MIR125B1	MicroRNA 125b-1	RNA Gene	24	GC11M122100	28.9362	https://www.genecards.org/cgi-bin/carddisp.pl?gene=MIR125B1
TNFSF10	TNF Superfamily Member 10	Protein Coding	51	GC03M172505	28.9063	https://www.genecards.org/cgi-bin/carddisp.pl?gene=TNFSF10
SOS1	SOS Ras/Rac Guanine Nucleotide Exchange Factor 1	Protein Coding	57	GC02M039095	28.8996	https://www.genecards.org/cgi-bin/carddisp.pl?gene=SOS1
MIR30B	MicroRNA 30b	RNA Gene	24	GC08M134800	28.8784	https://www.genecards.org/cgi-bin/carddisp.pl?gene=MIR30B
MAPK3	Mitogen-Activated Protein Kinase 3	Protein Coding	56	GC16M040043	28.7482	https://www.genecards.org/cgi-bin/carddisp.pl?gene=MAPK3
MIR206	MicroRNA 206	RNA Gene	23	GC06P052144	28.7313	https://www.genecards.org/cgi-bin/carddisp.pl?gene=MIR206
CDK1	Cyclin Dependent Kinase 1	Protein Coding	55	GC10P060772	28.7284	https://www.genecards.org/cgi-bin/carddisp.pl?gene=CDK1
ESR2	Estrogen Receptor 2	Protein Coding	56	GC14M064084	28.7003	https://www.genecards.org/cgi-bin/carddisp.pl?gene=ESR2
MIR135B	MicroRNA 135b	RNA Gene	24	GC01M205448	28.6693	https://www.genecards.org/cgi-bin/carddisp.pl?gene=MIR135B
SF3B1	Splicing Factor 3b Subunit 1	Protein Coding	52	GC02M197447	28.6479	https://www.genecards.org/cgi-bin/carddisp.pl?gene=SF3B1
MAP2K2	Mitogen-Activated Protein Kinase Kinase 2	Protein Coding	61	GC19M004090	28.6259	https://www.genecards.org/cgi-bin/carddisp.pl?gene=MAP2K2
DUXAP8	Double Homeobox A Pseudogene 8	Pseudogene	10	GC22P015784	28.5359	https://www.genecards.org/cgi-bin/carddisp.pl?gene=DUXAP8
PCNA-AS1	PCNA Antisense RNA 1	RNA Gene	13	GC20P005119	28.4858	https://www.genecards.org/cgi-bin/carddisp.pl?gene=PCNA-AS1
CXCL12	C-X-C Motif Chemokine Ligand 12	Protein Coding	51	GC10M044370	28.4786	https://www.genecards.org/cgi-bin/carddisp.pl?gene=CXCL12
MIR483	MicroRNA 483	RNA Gene	23	GC11M007355	28.4134	https://www.genecards.org/cgi-bin/carddisp.pl?gene=MIR483
MIRLET7A3	MicroRNA Let-7a-3	RNA Gene	22	GC22P046112	28.3734	https://www.genecards.org/cgi-bin/carddisp.pl?gene=MIRLET7A3
S100A8	S100 Calcium Binding Protein A8	Protein Coding	48	GC01M154258	28.3405	https://www.genecards.org/cgi-bin/carddisp.pl?gene=S100A8
WT1	WT1 Transcription Factor	Protein Coding	55	GC11M032365	28.3031	https://www.genecards.org/cgi-bin/carddisp.pl?gene=WT1
TNFRSF10B	TNF Receptor Superfamily Member 10b	Protein Coding	57	GC08M023020	28.292	https://www.genecards.org/cgi-bin/carddisp.pl?gene=TNFRSF10B
CERNA2	Competing Endogenous LncRNA 2 For MicroRNA Let-7b	RNA Gene	14	GC10M084153	28.291	https://www.genecards.org/cgi-bin/carddisp.pl?gene=CERNA2
SNAI1	Snail Family Transcriptional Repressor 1	Protein Coding	50	GC20P049982	28.278	https://www.genecards.org/cgi-bin/carddisp.pl?gene=SNAI1
PPP2R1B	Protein Phosphatase 2 Scaffold Subunit Abeta	Protein Coding	53	GC11M111695	28.2675	https://www.genecards.org/cgi-bin/carddisp.pl?gene=PPP2R1B
ELAC2	ElaC Ribonuclease Z 2	Protein Coding	49	GC17M012991	28.2021	https://www.genecards.org/cgi-bin/carddisp.pl?gene=ELAC2
MIR361	MicroRNA 361	RNA Gene	19	GC0XM085903	28.1987	https://www.genecards.org/cgi-bin/carddisp.pl?gene=MIR361
SLC7A11-AS1	SLC7A11 Antisense RNA 1	RNA Gene	18	GC04P138027	28.174	https://www.genecards.org/cgi-bin/carddisp.pl?gene=SLC7A11-AS1
INHBA-AS1	INHBA Antisense RNA 1	RNA Gene	18	GC07P041693	28.1599	https://www.genecards.org/cgi-bin/carddisp.pl?gene=INHBA-AS1
KRT20	Keratin 20	Protein Coding	46	GC17M040875	28.0974	https://www.genecards.org/cgi-bin/carddisp.pl?gene=KRT20
BIRC3	Baculoviral IAP Repeat Containing 3	Protein Coding	53	GC11P102317	28.0878	https://www.genecards.org/cgi-bin/carddisp.pl?gene=BIRC3
RUNX1-IT1	RUNX1 Intronic Transcript 1	RNA Gene	19	GC21M035037	28.0793	https://www.genecards.org/cgi-bin/carddisp.pl?gene=RUNX1-IT1
MIR485	MicroRNA 485	RNA Gene	20	GC14P111891	28.0658	https://www.genecards.org/cgi-bin/carddisp.pl?gene=MIR485
ADAM12	ADAM Metallopeptidase Domain 12	Protein Coding	52	GC10M126012	28.0548	https://www.genecards.org/cgi-bin/carddisp.pl?gene=ADAM12
CTLA4	Cytotoxic T-Lymphocyte Associated Protein 4	Protein Coding	55	GC02P203854	28.0427	https://www.genecards.org/cgi-bin/carddisp.pl?gene=CTLA4
MIR137	MicroRNA 137	RNA Gene	21	GC01M098046	28.016	https://www.genecards.org/cgi-bin/carddisp.pl?gene=MIR137
GRP	Gastrin Releasing Peptide	Protein Coding	47	GC18P059220	28.0141	https://www.genecards.org/cgi-bin/carddisp.pl?gene=GRP
INTS7	Integrator Complex Subunit 7	Protein Coding	44	GC01M211940	28.0032	https://www.genecards.org/cgi-bin/carddisp.pl?gene=INTS7
FANCD2	FA Complementation Group D2	Protein Coding	53	GC03P010026	28.002	https://www.genecards.org/cgi-bin/carddisp.pl?gene=FANCD2
TRERNA1	Translation Regulatory Long Non-Coding RNA 1	RNA Gene	18	GC20M050040	27.9926	https://www.genecards.org/cgi-bin/carddisp.pl?gene=TRERNA1
SF3B2	Splicing Factor 3b Subunit 2	Protein Coding	48	GC11P066050	27.9486	https://www.genecards.org/cgi-bin/carddisp.pl?gene=SF3B2
PWRN1	Prader-Willi Region Non-Protein Coding RNA 1	RNA Gene	22	GC15P052758	27.9297	https://www.genecards.org/cgi-bin/carddisp.pl?gene=PWRN1
AFDN-DT	AFDN Divergent Transcript	RNA Gene	26	GC06M167801	27.9261	https://www.genecards.org/cgi-bin/carddisp.pl?gene=AFDN-DT
PLAUR	Plasminogen Activator, Urokinase Receptor	Protein Coding	52	GC19M043646	27.9137	https://www.genecards.org/cgi-bin/carddisp.pl?gene=PLAUR
SETD2	SET Domain Containing 2, Histone Lysine Methyltransferase	Protein Coding	53	GC03M047033	27.8855	https://www.genecards.org/cgi-bin/carddisp.pl?gene=SETD2
CHGA	Chromogranin A	Protein Coding	50	GC14P092956	27.8629	https://www.genecards.org/cgi-bin/carddisp.pl?gene=CHGA
NKX2-1	NK2 Homeobox 1	Protein Coding	54	GC14M036516	27.8467	https://www.genecards.org/cgi-bin/carddisp.pl?gene=NKX2-1
MIR498	MicroRNA 498	RNA Gene	18	GC19P080258	27.8287	https://www.genecards.org/cgi-bin/carddisp.pl?gene=MIR498
MIR22HG	MIR22 Host Gene	RNA Gene	31	GC17M012275	27.8175	https://www.genecards.org/cgi-bin/carddisp.pl?gene=MIR22HG
PTK2	Protein Tyrosine Kinase 2	Protein Coding	55	GC08M140657	27.8063	https://www.genecards.org/cgi-bin/carddisp.pl?gene=PTK2
MMP14	Matrix Metallopeptidase 14	Protein Coding	57	GC14P037356	27.7614	https://www.genecards.org/cgi-bin/carddisp.pl?gene=MMP14
RNF43	Ring Finger Protein 43	Protein Coding	46	GC17M058352	27.7484	https://www.genecards.org/cgi-bin/carddisp.pl?gene=RNF43
IL4	Interleukin 4	Protein Coding	53	GC05P132673	27.7395	https://www.genecards.org/cgi-bin/carddisp.pl?gene=IL4
SMIM31	Small Integral Membrane Protein 31	Protein Coding	22	GC04P164755	27.7235	https://www.genecards.org/cgi-bin/carddisp.pl?gene=SMIM31
MYLK-AS1	MYLK Antisense RNA 1	RNA Gene	21	GC03P123588	27.7159	https://www.genecards.org/cgi-bin/carddisp.pl?gene=MYLK-AS1
STAT1	Signal Transducer And Activator Of Transcription 1	Protein Coding	60	GC02M190908	27.7137	https://www.genecards.org/cgi-bin/carddisp.pl?gene=STAT1
VPS9D1-AS1	VPS9D1 Antisense RNA 1	RNA Gene	18	GC16P089711	27.7001	https://www.genecards.org/cgi-bin/carddisp.pl?gene=VPS9D1-AS1
GIP	Gastric Inhibitory Polypeptide	Protein Coding	44	GC17M048958	27.6938	https://www.genecards.org/cgi-bin/carddisp.pl?gene=GIP
TGFBR1	Transforming Growth Factor Beta Receptor 1	Protein Coding	61	GC09P099104	27.6715	https://www.genecards.org/cgi-bin/carddisp.pl?gene=TGFBR1
MCC	MCC Regulator Of WNT Signaling Pathway	Protein Coding	48	GC05M113022	27.6699	https://www.genecards.org/cgi-bin/carddisp.pl?gene=MCC
MIR92A1	MicroRNA 92a-1	RNA Gene	22	GC13P091610	27.6288	https://www.genecards.org/cgi-bin/carddisp.pl?gene=MIR92A1
CYP2A6	Cytochrome P450 Family 2 Subfamily A Member 6	Protein Coding	53	GC19M040843	27.5302	https://www.genecards.org/cgi-bin/carddisp.pl?gene=CYP2A6
AKR7L	Aldo-Keto Reductase Family 7 Like (Gene/Pseudogene)	Protein Coding	35	GC01M019265	27.4939	https://www.genecards.org/cgi-bin/carddisp.pl?gene=AKR7L
CHEK1	Checkpoint Kinase 1	Protein Coding	57	GC11P125625	27.4682	https://www.genecards.org/cgi-bin/carddisp.pl?gene=CHEK1
MIR181C	MicroRNA 181c	RNA Gene	22	GC19P015995	27.4604	https://www.genecards.org/cgi-bin/carddisp.pl?gene=MIR181C
TLR4	Toll Like Receptor 4	Protein Coding	58	GC09P117704	27.4291	https://www.genecards.org/cgi-bin/carddisp.pl?gene=TLR4
KLK3	Kallikrein Related Peptidase 3	Protein Coding	53	GC19P050854	27.399	https://www.genecards.org/cgi-bin/carddisp.pl?gene=KLK3
BTK	Bruton Tyrosine Kinase	Protein Coding	60	GC0XM101349	27.3869	https://www.genecards.org/cgi-bin/carddisp.pl?gene=BTK
HRH2	Histamine Receptor H2	Protein Coding	50	GC05P175659	27.3586	https://www.genecards.org/cgi-bin/carddisp.pl?gene=HRH2
NFKBIA	NFKB Inhibitor Alpha	Protein Coding	57	GC14M035401	27.3585	https://www.genecards.org/cgi-bin/carddisp.pl?gene=NFKBIA
TP73-AS1	TP73 Antisense RNA 1	RNA Gene	26	GC01M009248	27.3396	https://www.genecards.org/cgi-bin/carddisp.pl?gene=TP73-AS1
HNF1A	HNF1 Homeobox A	Protein Coding	53	GC12P120978	27.3342	https://www.genecards.org/cgi-bin/carddisp.pl?gene=HNF1A
AFP	Alpha Fetoprotein	Protein Coding	53	GC04P073431	27.2562	https://www.genecards.org/cgi-bin/carddisp.pl?gene=AFP
TNFRSF10A-AS1	TNFRSF10A Antisense RNA 1	RNA Gene	15	GC08P023190	27.2303	https://www.genecards.org/cgi-bin/carddisp.pl?gene=TNFRSF10A-AS1
RNF32-DT	RNF32 Divergent Transcript	RNA Gene	28	GC07M156413	27.2191	https://www.genecards.org/cgi-bin/carddisp.pl?gene=RNF32-DT
MIR124-3	MicroRNA 124-3	RNA Gene	20	GC20P063697	27.1902	https://www.genecards.org/cgi-bin/carddisp.pl?gene=MIR124-3
MAP3K1	Mitogen-Activated Protein Kinase Kinase Kinase 1	Protein Coding	56	GC05P056815	27.1895	https://www.genecards.org/cgi-bin/carddisp.pl?gene=MAP3K1
EPHA2	EPH Receptor A2	Protein Coding	60	GC01M016124	27.189	https://www.genecards.org/cgi-bin/carddisp.pl?gene=EPHA2
SILC1	Sciatic Injury Induced LincRNA Upregulator Of SOX11	RNA Gene	19	GC02P005933	27.1315	https://www.genecards.org/cgi-bin/carddisp.pl?gene=SILC1
HFE	Homeostatic Iron Regulator	Protein Coding	52	GC06P026087	27.104	https://www.genecards.org/cgi-bin/carddisp.pl?gene=HFE
KRT7-AS	KRT7 Antisense RNA 1	RNA Gene	17	GC12M052246	27.0393	https://www.genecards.org/cgi-bin/carddisp.pl?gene=KRT7-AS
IGF2-AS	IGF2 Antisense RNA	RNA Gene	31	GC11P002140	26.9779	https://www.genecards.org/cgi-bin/carddisp.pl?gene=IGF2-AS
SLC5A4-AS1	SLC5A4 Antisense RNA 1	RNA Gene	16	GC22P049718	26.96	https://www.genecards.org/cgi-bin/carddisp.pl?gene=SLC5A4-AS1
CYP19A1	Cytochrome P450 Family 19 Subfamily A Member 1	Protein Coding	55	GC15M051208	26.9511	https://www.genecards.org/cgi-bin/carddisp.pl?gene=CYP19A1
SPP1	Secreted Phosphoprotein 1	Protein Coding	53	GC04P087975	26.9318	https://www.genecards.org/cgi-bin/carddisp.pl?gene=SPP1
ALDH2	Aldehyde Dehydrogenase 2 Family Member	Protein Coding	57	GC12P111766	26.9303	https://www.genecards.org/cgi-bin/carddisp.pl?gene=ALDH2
MITF	Melanocyte Inducing Transcription Factor	Protein Coding	55	GC03P069788	26.8981	https://www.genecards.org/cgi-bin/carddisp.pl?gene=MITF
BNC2-AS1	BNC2 Antisense RNA 1	RNA Gene	19	GC09P016727	26.8957	https://www.genecards.org/cgi-bin/carddisp.pl?gene=BNC2-AS1
CDK6	Cyclin Dependent Kinase 6	Protein Coding	59	GC07M092604	26.8916	https://www.genecards.org/cgi-bin/carddisp.pl?gene=CDK6
UBE2V2-AS1	UBE2V2 Antisense RNA 1	RNA Gene	6	GC08M047992	26.8874	https://www.genecards.org/cgi-bin/carddisp.pl?gene=UBE2V2-AS1
FOXM1	Forkhead Box M1	Protein Coding	50	GC12M002857	26.8661	https://www.genecards.org/cgi-bin/carddisp.pl?gene=FOXM1
SERPINE1	Serpin Family E Member 1	Protein Coding	57	GC07P101127	26.8137	https://www.genecards.org/cgi-bin/carddisp.pl?gene=SERPINE1
LINC01612	Long Intergenic Non-Protein Coding RNA 1612	RNA Gene	15	GC04P170226	26.8062	https://www.genecards.org/cgi-bin/carddisp.pl?gene=LINC01612
ENTPD1-AS1	ENTPD1 Antisense RNA 1	RNA Gene	19	GC10M095753	26.8062	https://www.genecards.org/cgi-bin/carddisp.pl?gene=ENTPD1-AS1
TFF2	Trefoil Factor 2	Protein Coding	47	GC21M042346	26.7913	https://www.genecards.org/cgi-bin/carddisp.pl?gene=TFF2
LIPF	Lipase F, Gastric Type	Protein Coding	50	GC10P088664	26.7692	https://www.genecards.org/cgi-bin/carddisp.pl?gene=LIPF
PLK1	Polo Like Kinase 1	Protein Coding	58	GC16P044698	26.7598	https://www.genecards.org/cgi-bin/carddisp.pl?gene=PLK1
DGCR5	DiGeorge Syndrome Critical Region Gene 5	RNA Gene	23	GC22P049115	26.7563	https://www.genecards.org/cgi-bin/carddisp.pl?gene=DGCR5
RN7SK	RNA Component Of 7SK Nuclear Ribonucleoprotein	RNA Gene	22	GC06P052995	26.7381	https://www.genecards.org/cgi-bin/carddisp.pl?gene=RN7SK
CCKBR	Cholecystokinin B Receptor	Protein Coding	51	GC11P006259	26.7299	https://www.genecards.org/cgi-bin/carddisp.pl?gene=CCKBR
MNX1-AS1	MNX1 Antisense RNA 1 (Head To Head)	RNA Gene	19	GC07P157010	26.7279	https://www.genecards.org/cgi-bin/carddisp.pl?gene=MNX1-AS1
CASC11	Cancer Susceptibility 11	RNA Gene	18	GC08M133386	26.7183	https://www.genecards.org/cgi-bin/carddisp.pl?gene=CASC11
IL7R	Interleukin 7 Receptor	Protein Coding	53	GC05P035852	26.7044	https://www.genecards.org/cgi-bin/carddisp.pl?gene=IL7R
KRT18P55	Keratin 18 Pseudogene 55	Pseudogene	18	GC17M028275	26.6541	https://www.genecards.org/cgi-bin/carddisp.pl?gene=KRT18P55
ZFHX4-AS1	ZFHX4 Antisense RNA 1	RNA Gene	20	GC08M076491	26.6401	https://www.genecards.org/cgi-bin/carddisp.pl?gene=ZFHX4-AS1
HMGB1	High Mobility Group Box 1	Protein Coding	55	GC13M030456	26.5883	https://www.genecards.org/cgi-bin/carddisp.pl?gene=HMGB1
ZMAT1	Zinc Finger Matrin-Type 1	Protein Coding	39	GC0XM101882	26.5811	https://www.genecards.org/cgi-bin/carddisp.pl?gene=ZMAT1
MACC1-AS1	MACC1 Antisense RNA 1	RNA Gene	18	GC07P020183	26.5803	https://www.genecards.org/cgi-bin/carddisp.pl?gene=MACC1-AS1
SMAD2	SMAD Family Member 2	Protein Coding	59	GC18M047809	26.5442	https://www.genecards.org/cgi-bin/carddisp.pl?gene=SMAD2
RELA	RELA Proto-Oncogene, NF-KB Subunit	Protein Coding	59	GC11M065653	26.5344	https://www.genecards.org/cgi-bin/carddisp.pl?gene=RELA
GPR65	G Protein-Coupled Receptor 65	Protein Coding	45	GC14P088005	26.4962	https://www.genecards.org/cgi-bin/carddisp.pl?gene=GPR65
GSTT1	Glutathione S-Transferase Theta 1	Protein Coding	38	GC22Mi00270	26.4543	https://www.genecards.org/cgi-bin/carddisp.pl?gene=GSTT1
PDGFRB	Platelet Derived Growth Factor Receptor Beta	Protein Coding	60	GC05M150113	26.4457	https://www.genecards.org/cgi-bin/carddisp.pl?gene=PDGFRB
A2M-AS1	A2M Antisense RNA 1	RNA Gene	18	GC12P009065	26.4257	https://www.genecards.org/cgi-bin/carddisp.pl?gene=A2M-AS1
LINC00572	Long Intergenic Non-Protein Coding RNA 572	RNA Gene	18	GC13M029918	26.4227	https://www.genecards.org/cgi-bin/carddisp.pl?gene=LINC00572
ANXA2P2	Annexin A2 Pseudogene 2	Pseudogene	27	GC09P050927	26.4093	https://www.genecards.org/cgi-bin/carddisp.pl?gene=ANXA2P2
MIR370	MicroRNA 370	RNA Gene	23	GC14P111538	26.3834	https://www.genecards.org/cgi-bin/carddisp.pl?gene=MIR370
RAD51B	RAD51 Paralog B	Protein Coding	45	GC14P067819	26.3735	https://www.genecards.org/cgi-bin/carddisp.pl?gene=RAD51B
HMMR	Hyaluronan Mediated Motility Receptor	Protein Coding	50	GC05P163480	26.3696	https://www.genecards.org/cgi-bin/carddisp.pl?gene=HMMR
KLLN	Killin, P53 Regulated DNA Replication Inhibitor	Protein Coding	37	GC10M088119	26.3515	https://www.genecards.org/cgi-bin/carddisp.pl?gene=KLLN
CCNE1	Cyclin E1	Protein Coding	55	GC19P029811	26.3072	https://www.genecards.org/cgi-bin/carddisp.pl?gene=CCNE1
ZEB2-AS1	ZEB2 Antisense RNA 1	RNA Gene	23	GC02P144519	26.2897	https://www.genecards.org/cgi-bin/carddisp.pl?gene=ZEB2-AS1
MIR130B	MicroRNA 130b	RNA Gene	22	GC22P051134	26.2684	https://www.genecards.org/cgi-bin/carddisp.pl?gene=MIR130B
NBAT1	Neuroblastoma Associated Transcript 1	RNA Gene	19	GC06M022209	26.2651	https://www.genecards.org/cgi-bin/carddisp.pl?gene=NBAT1
MAD1L1	Mitotic Arrest Deficient 1 Like 1	Protein Coding	52	GC07M001815	26.2409	https://www.genecards.org/cgi-bin/carddisp.pl?gene=MAD1L1
MIR331	MicroRNA 331	RNA Gene	22	GC12P095308	26.2331	https://www.genecards.org/cgi-bin/carddisp.pl?gene=MIR331
TP53BP1	Tumor Protein P53 Binding Protein 1	Protein Coding	51	GC15M043403	26.2311	https://www.genecards.org/cgi-bin/carddisp.pl?gene=TP53BP1
POLR1HASP	POLR1H Antisense, Pseudogene	Pseudogene	23	GC06M080269	26.2201	https://www.genecards.org/cgi-bin/carddisp.pl?gene=POLR1HASP
MIR503	MicroRNA 503	RNA Gene	22	GC0XM134716	26.1636	https://www.genecards.org/cgi-bin/carddisp.pl?gene=MIR503
LIM2-AS1	LIM2 And SIGLEC10 Antisense RNA 1	RNA Gene	9	GC19P080141	26.1589	https://www.genecards.org/cgi-bin/carddisp.pl?gene=LIM2-AS1
MCL1	MCL1 Apoptosis Regulator, BCL2 Family Member	Protein Coding	55	GC01M154069	26.1434	https://www.genecards.org/cgi-bin/carddisp.pl?gene=MCL1
MIR372	MicroRNA 372	RNA Gene	18	GC19P080273	26.1408	https://www.genecards.org/cgi-bin/carddisp.pl?gene=MIR372
GLI1	GLI Family Zinc Finger 1	Protein Coding	56	GC12P057903	26.1332	https://www.genecards.org/cgi-bin/carddisp.pl?gene=GLI1
MAPK8	Mitogen-Activated Protein Kinase 8	Protein Coding	57	GC10P048306	26.1027	https://www.genecards.org/cgi-bin/carddisp.pl?gene=MAPK8
MIR339	MicroRNA 339	RNA Gene	23	GC07M001022	26.0851	https://www.genecards.org/cgi-bin/carddisp.pl?gene=MIR339
AXIN1	Axin 1	Protein Coding	53	GC16M000287	26.007	https://www.genecards.org/cgi-bin/carddisp.pl?gene=AXIN1
IL17A	Interleukin 17A	Protein Coding	50	GC06P052186	25.9776	https://www.genecards.org/cgi-bin/carddisp.pl?gene=IL17A
TSNAX-DISC1	TSNAX-DISC1 Readthrough (NMD Candidate)	RNA Gene	22	GC01P231528	25.9525	https://www.genecards.org/cgi-bin/carddisp.pl?gene=TSNAX-DISC1
SUCLG2-DT	SUCLG2 Divergent Transcript	RNA Gene	17	GC03P067661	25.9307	https://www.genecards.org/cgi-bin/carddisp.pl?gene=SUCLG2-DT
SH3RF3-AS1	SH3RF3 Antisense RNA 1	RNA Gene	17	GC02M109127	25.916	https://www.genecards.org/cgi-bin/carddisp.pl?gene=SH3RF3-AS1
LINC01097	Long Intergenic Non-Protein Coding RNA 1097	RNA Gene	15	GC04M013529	25.916	https://www.genecards.org/cgi-bin/carddisp.pl?gene=LINC01097
LINC02461	Long Intergenic Non-Protein Coding RNA 2461	RNA Gene	15	GC12P043067	25.8994	https://www.genecards.org/cgi-bin/carddisp.pl?gene=LINC02461
LINC01856	Long Intergenic Non-Protein Coding RNA 1856	RNA Gene	15	GC02P129924	25.8796	https://www.genecards.org/cgi-bin/carddisp.pl?gene=LINC01856
SLC2A1	Solute Carrier Family 2 Member 1	Protein Coding	60	GC01M042925	25.8376	https://www.genecards.org/cgi-bin/carddisp.pl?gene=SLC2A1
MIR197	MicroRNA 197	RNA Gene	21	GC01P109598	25.7868	https://www.genecards.org/cgi-bin/carddisp.pl?gene=MIR197
LRP1B	LDL Receptor Related Protein 1B	Protein Coding	48	GC02M140231	25.7722	https://www.genecards.org/cgi-bin/carddisp.pl?gene=LRP1B
KMT2C	Lysine Methyltransferase 2C	Protein Coding	51	GC07M152134	25.7654	https://www.genecards.org/cgi-bin/carddisp.pl?gene=KMT2C
MIR663A	MicroRNA 663a	RNA Gene	17	GC20M026208	25.7045	https://www.genecards.org/cgi-bin/carddisp.pl?gene=MIR663A
STK4	Serine/Threonine Kinase 4	Protein Coding	56	GC20P044966	25.6817	https://www.genecards.org/cgi-bin/carddisp.pl?gene=STK4
CDKN3	Cyclin Dependent Kinase Inhibitor 3	Protein Coding	48	GC14P054398	25.6808	https://www.genecards.org/cgi-bin/carddisp.pl?gene=CDKN3
IGF2R	Insulin Like Growth Factor 2 Receptor	Protein Coding	52	GC06P159969	25.6671	https://www.genecards.org/cgi-bin/carddisp.pl?gene=IGF2R
MIR129-1	MicroRNA 129-1	RNA Gene	19	GC07P128207	25.6401	https://www.genecards.org/cgi-bin/carddisp.pl?gene=MIR129-1
FOS	Fos Proto-Oncogene, AP-1 Transcription Factor Subunit	Protein Coding	57	GC14P075278	25.5935	https://www.genecards.org/cgi-bin/carddisp.pl?gene=FOS
BCAR1	BCAR1 Scaffold Protein, Cas Family Member	Protein Coding	50	GC16M075228	25.5178	https://www.genecards.org/cgi-bin/carddisp.pl?gene=BCAR1
NME1	NME/NM23 Nucleoside Diphosphate Kinase 1	Protein Coding	52	GC17P072302	25.4635	https://www.genecards.org/cgi-bin/carddisp.pl?gene=NME1
CCNB1	Cyclin B1	Protein Coding	53	GC05P069167	25.4621	https://www.genecards.org/cgi-bin/carddisp.pl?gene=CCNB1
MIR491	MicroRNA 491	RNA Gene	22	GC09P020716	25.434	https://www.genecards.org/cgi-bin/carddisp.pl?gene=MIR491
DSPP	Dentin Sialophosphoprotein	Protein Coding	46	GC04P087608	25.4295	https://www.genecards.org/cgi-bin/carddisp.pl?gene=DSPP
MIR132	MicroRNA 132	RNA Gene	24	GC17M002049	25.4272	https://www.genecards.org/cgi-bin/carddisp.pl?gene=MIR132
APEX1	Apurinic/Apyrimidinic Endodeoxyribonuclease 1	Protein Coding	52	GC14P020455	25.427	https://www.genecards.org/cgi-bin/carddisp.pl?gene=APEX1
KMT2D	Lysine Methyltransferase 2D	Protein Coding	50	GC12M049018	25.4028	https://www.genecards.org/cgi-bin/carddisp.pl?gene=KMT2D
FN1	Fibronectin 1	Protein Coding	57	GC02M215360	25.3835	https://www.genecards.org/cgi-bin/carddisp.pl?gene=FN1
TIMP1	TIMP Metallopeptidase Inhibitor 1	Protein Coding	52	GC0XP047831	25.3712	https://www.genecards.org/cgi-bin/carddisp.pl?gene=TIMP1
KRT7	Keratin 7	Protein Coding	48	GC12P052232	25.3658	https://www.genecards.org/cgi-bin/carddisp.pl?gene=KRT7
BMP6	Bone Morphogenetic Protein 6	Protein Coding	52	GC06P007726	25.338	https://www.genecards.org/cgi-bin/carddisp.pl?gene=BMP6
TMX2-CTNND1	TMX2-CTNND1 Readthrough (NMD Candidate)	RNA Gene	19	GC11P057712	25.3017	https://www.genecards.org/cgi-bin/carddisp.pl?gene=TMX2-CTNND1
MSMB	Microseminoprotein Beta	Protein Coding	47	GC10M046033	25.2676	https://www.genecards.org/cgi-bin/carddisp.pl?gene=MSMB
CTNND1	Catenin Delta 1	Protein Coding	52	GC11P058277	25.2385	https://www.genecards.org/cgi-bin/carddisp.pl?gene=CTNND1
CAV1	Caveolin 1	Protein Coding	55	GC07P116524	25.2254	https://www.genecards.org/cgi-bin/carddisp.pl?gene=CAV1
CCL2	C-C Motif Chemokine Ligand 2	Protein Coding	56	GC17P034255	25.208	https://www.genecards.org/cgi-bin/carddisp.pl?gene=CCL2
MIR181D	MicroRNA 181d	RNA Gene	20	GC19P013874	25.2046	https://www.genecards.org/cgi-bin/carddisp.pl?gene=MIR181D
MIR128-1	MicroRNA 128-1	RNA Gene	21	GC02P135665	25.1317	https://www.genecards.org/cgi-bin/carddisp.pl?gene=MIR128-1
GNAQ	G Protein Subunit Alpha Q	Protein Coding	56	GC09M077716	25.1157	https://www.genecards.org/cgi-bin/carddisp.pl?gene=GNAQ
MIR198	MicroRNA 198	RNA Gene	17	GC03M120395	25.1091	https://www.genecards.org/cgi-bin/carddisp.pl?gene=MIR198
MIR211	MicroRNA 211	RNA Gene	24	GC15M031065	25.098	https://www.genecards.org/cgi-bin/carddisp.pl?gene=MIR211
CCDC26	CCDC26 Long Non-Coding RNA	RNA Gene	31	GC08M133399	25.0796	https://www.genecards.org/cgi-bin/carddisp.pl?gene=CCDC26
HDAC1	Histone Deacetylase 1	Protein Coding	57	GC01P032292	25.0663	https://www.genecards.org/cgi-bin/carddisp.pl?gene=HDAC1
RARB	Retinoic Acid Receptor Beta	Protein Coding	56	GC03P024689	25.058	https://www.genecards.org/cgi-bin/carddisp.pl?gene=RARB
PROM1	Prominin 1	Protein Coding	53	GC04M015965	25.0301	https://www.genecards.org/cgi-bin/carddisp.pl?gene=PROM1
MIR196A2	MicroRNA 196a-2	RNA Gene	25	GC12P055402	25.0288	https://www.genecards.org/cgi-bin/carddisp.pl?gene=MIR196A2
MIR301A	MicroRNA 301a	RNA Gene	23	GC17M059151	25.0057	https://www.genecards.org/cgi-bin/carddisp.pl?gene=MIR301A
AREG	Amphiregulin	Protein Coding	50	GC04P074445	24.9829	https://www.genecards.org/cgi-bin/carddisp.pl?gene=AREG
FASN	Fatty Acid Synthase	Protein Coding	55	GC17M082078	24.9784	https://www.genecards.org/cgi-bin/carddisp.pl?gene=FASN
MIR675	MicroRNA 675	RNA Gene	22	GC11M007348	24.91	https://www.genecards.org/cgi-bin/carddisp.pl?gene=MIR675
TOE1	Target Of EGR1, Exonuclease	Protein Coding	46	GC01P045579	24.8806	https://www.genecards.org/cgi-bin/carddisp.pl?gene=TOE1
CA9	Carbonic Anhydrase 9	Protein Coding	53	GC09P035673	24.8421	https://www.genecards.org/cgi-bin/carddisp.pl?gene=CA9
MIR425	MicroRNA 425	RNA Gene	22	GC03M052143	24.8249	https://www.genecards.org/cgi-bin/carddisp.pl?gene=MIR425
IGFBP3	Insulin Like Growth Factor Binding Protein 3	Protein Coding	54	GC07M045912	24.811	https://www.genecards.org/cgi-bin/carddisp.pl?gene=IGFBP3
HBEGF	Heparin Binding EGF Like Growth Factor	Protein Coding	50	GC05M140332	24.8075	https://www.genecards.org/cgi-bin/carddisp.pl?gene=HBEGF
MIR502	MicroRNA 502	RNA Gene	18	GC0XP050014	24.7656	https://www.genecards.org/cgi-bin/carddisp.pl?gene=MIR502
HIF1A-AS1	HIF1A Antisense RNA 1	RNA Gene	19	GC14M061681	24.7423	https://www.genecards.org/cgi-bin/carddisp.pl?gene=HIF1A-AS1
ARID2	AT-Rich Interaction Domain 2	Protein Coding	48	GC12P045729	24.7032	https://www.genecards.org/cgi-bin/carddisp.pl?gene=ARID2
CYCS	Cytochrome C, Somatic	Protein Coding	55	GC07M025118	24.6985	https://www.genecards.org/cgi-bin/carddisp.pl?gene=CYCS
CYP2E1	Cytochrome P450 Family 2 Subfamily E Member 1	Protein Coding	52	GC10P133520	24.6864	https://www.genecards.org/cgi-bin/carddisp.pl?gene=CYP2E1
TTK	TTK Protein Kinase	Protein Coding	55	GC06P080003	24.6689	https://www.genecards.org/cgi-bin/carddisp.pl?gene=TTK
PAK1	P21 (RAC1) Activated Kinase 1	Protein Coding	57	GC11M106562	24.6574	https://www.genecards.org/cgi-bin/carddisp.pl?gene=PAK1
CBL	Cbl Proto-Oncogene	Protein Coding	59	GC11P119206	24.6335	https://www.genecards.org/cgi-bin/carddisp.pl?gene=CBL
MIR136	MicroRNA 136	RNA Gene	22	GC14P111540	24.6128	https://www.genecards.org/cgi-bin/carddisp.pl?gene=MIR136
SOX2	SRY-Box Transcription Factor 2	Protein Coding	52	GC03P181711	24.5935	https://www.genecards.org/cgi-bin/carddisp.pl?gene=SOX2
POU5F1	POU Class 5 Homeobox 1	Protein Coding	52	GC06M077851	24.559	https://www.genecards.org/cgi-bin/carddisp.pl?gene=POU5F1
ENG	Endoglin	Protein Coding	55	GC09M127815	24.5459	https://www.genecards.org/cgi-bin/carddisp.pl?gene=ENG
CCNA2	Cyclin A2	Protein Coding	52	GC04M121816	24.5243	https://www.genecards.org/cgi-bin/carddisp.pl?gene=CCNA2
CKS1B	CDC28 Protein Kinase Regulatory Subunit 1B	Protein Coding	48	GC01P154974	24.475	https://www.genecards.org/cgi-bin/carddisp.pl?gene=CKS1B
DNMT3B	DNA Methyltransferase 3 Beta	Protein Coding	57	GC20P032762	24.4595	https://www.genecards.org/cgi-bin/carddisp.pl?gene=DNMT3B
GPC3	Glypican 3	Protein Coding	53	GC0XM133535	24.4505	https://www.genecards.org/cgi-bin/carddisp.pl?gene=GPC3
CALCA	Calcitonin Related Polypeptide Alpha	Protein Coding	50	GC11M014966	24.394	https://www.genecards.org/cgi-bin/carddisp.pl?gene=CALCA
CTAG2	Cancer/Testis Antigen 2	Protein Coding	39	GC0XM154651	24.382	https://www.genecards.org/cgi-bin/carddisp.pl?gene=CTAG2
CCL5	C-C Motif Chemokine Ligand 5	Protein Coding	51	GC17M035871	24.3334	https://www.genecards.org/cgi-bin/carddisp.pl?gene=CCL5
PCAT18	Prostate Cancer Associated Transcript 18	RNA Gene	23	GC18M029413	24.3324	https://www.genecards.org/cgi-bin/carddisp.pl?gene=PCAT18
MIR196A1	MicroRNA 196a-1	RNA Gene	24	GC17M048632	24.3257	https://www.genecards.org/cgi-bin/carddisp.pl?gene=MIR196A1
CTSD	Cathepsin D	Protein Coding	59	GC11M001752	24.2838	https://www.genecards.org/cgi-bin/carddisp.pl?gene=CTSD
MXI1	MAX Interactor 1, Dimerization Protein	Protein Coding	48	GC10P110208	24.2826	https://www.genecards.org/cgi-bin/carddisp.pl?gene=MXI1
CCK	Cholecystokinin	Protein Coding	48	GC03M042274	24.2311	https://www.genecards.org/cgi-bin/carddisp.pl?gene=CCK
PDCD1	Programmed Cell Death 1	Protein Coding	55	GC02M241849	24.2297	https://www.genecards.org/cgi-bin/carddisp.pl?gene=PDCD1
FOXO1	Forkhead Box O1	Protein Coding	57	GC13M040555	24.203	https://www.genecards.org/cgi-bin/carddisp.pl?gene=FOXO1
AXL	AXL Receptor Tyrosine Kinase	Protein Coding	59	GC19P041219	24.1519	https://www.genecards.org/cgi-bin/carddisp.pl?gene=AXL
THBS1	Thrombospondin 1	Protein Coding	52	GC15P039581	24.132	https://www.genecards.org/cgi-bin/carddisp.pl?gene=THBS1
LOC110806263	TERT 5' Regulatory Region	Functional Element	4	GC05P001294	24.129	https://www.genecards.org/cgi-bin/carddisp.pl?gene=LOC110806263
PRKCA	Protein Kinase C Alpha	Protein Coding	57	GC17P066302	24.0668	https://www.genecards.org/cgi-bin/carddisp.pl?gene=PRKCA
SPOP	Speckle Type BTB/POZ Protein	Protein Coding	51	GC17M049598	24.0451	https://www.genecards.org/cgi-bin/carddisp.pl?gene=SPOP
MIR219A1	MicroRNA 219a-1	RNA Gene	24	GC06P033207	24.0447	https://www.genecards.org/cgi-bin/carddisp.pl?gene=MIR219A1
CLDN18	Claudin 18	Protein Coding	51	GC03P137998	24.0276	https://www.genecards.org/cgi-bin/carddisp.pl?gene=CLDN18
HSPA5	Heat Shock Protein Family A (Hsp70) Member 5	Protein Coding	55	GC09M125234	24.0207	https://www.genecards.org/cgi-bin/carddisp.pl?gene=HSPA5
MIR542	MicroRNA 542	RNA Gene	20	GC0XM134715	23.9549	https://www.genecards.org/cgi-bin/carddisp.pl?gene=MIR542
XPO1	Exportin 1	Protein Coding	55	GC02M061445	23.9372	https://www.genecards.org/cgi-bin/carddisp.pl?gene=XPO1
RPS6KB1	Ribosomal Protein S6 Kinase B1	Protein Coding	56	GC17P059893	23.9232	https://www.genecards.org/cgi-bin/carddisp.pl?gene=RPS6KB1
RBBP8	RB Binding Protein 8, Endonuclease	Protein Coding	51	GC18P022798	23.9186	https://www.genecards.org/cgi-bin/carddisp.pl?gene=RBBP8
MIR33A	MicroRNA 33a	RNA Gene	22	GC22P041900	23.8988	https://www.genecards.org/cgi-bin/carddisp.pl?gene=MIR33A
MIR95	MicroRNA 95	RNA Gene	20	GC04M008007	23.8937	https://www.genecards.org/cgi-bin/carddisp.pl?gene=MIR95
LINC01618	Long Intergenic Non-Protein Coding RNA 1618	RNA Gene	17	GC04P052846	23.8698	https://www.genecards.org/cgi-bin/carddisp.pl?gene=LINC01618
TCF7L2	Transcription Factor 7 Like 2	Protein Coding	53	GC10P112950	23.7951	https://www.genecards.org/cgi-bin/carddisp.pl?gene=TCF7L2
CFLAR	CASP8 And FADD Like Apoptosis Regulator	Protein Coding	51	GC02P201131	23.7802	https://www.genecards.org/cgi-bin/carddisp.pl?gene=CFLAR
CEBPA	CCAAT Enhancer Binding Protein Alpha	Protein Coding	53	GC19M033299	23.7727	https://www.genecards.org/cgi-bin/carddisp.pl?gene=CEBPA
KRT18	Keratin 18	Protein Coding	57	GC12P052948	23.7599	https://www.genecards.org/cgi-bin/carddisp.pl?gene=KRT18
CBLIF	Cobalamin Binding Intrinsic Factor	Protein Coding	50	GC11M059829	23.7176	https://www.genecards.org/cgi-bin/carddisp.pl?gene=CBLIF
PLA2G2A	Phospholipase A2 Group IIA	Protein Coding	54	GC01M019975	23.6987	https://www.genecards.org/cgi-bin/carddisp.pl?gene=PLA2G2A
MIR532	MicroRNA 532	RNA Gene	19	GC0XP051943	23.6802	https://www.genecards.org/cgi-bin/carddisp.pl?gene=MIR532
GCRG224	Gastric Cancer-Related Gene GCRG224	RNA Gene	6	GC11U900303	23.672	https://www.genecards.org/cgi-bin/carddisp.pl?gene=GCRG224
MIR125B2	MicroRNA 125b-2	RNA Gene	23	GC21P016590	23.6307	https://www.genecards.org/cgi-bin/carddisp.pl?gene=MIR125B2
MAPK14	Mitogen-Activated Protein Kinase 14	Protein Coding	58	GC06P100333	23.6205	https://www.genecards.org/cgi-bin/carddisp.pl?gene=MAPK14
AURKB	Aurora Kinase B	Protein Coding	58	GC17M012678	23.6184	https://www.genecards.org/cgi-bin/carddisp.pl?gene=AURKB
LINC00958	Long Intergenic Non-Protein Coding RNA 958	RNA Gene	19	GC11M012877	23.5928	https://www.genecards.org/cgi-bin/carddisp.pl?gene=LINC00958
CCR6	C-C Motif Chemokine Receptor 6	Protein Coding	50	GC06P167111	23.5499	https://www.genecards.org/cgi-bin/carddisp.pl?gene=CCR6
CCND2	Cyclin D2	Protein Coding	55	GC12P026290	23.5412	https://www.genecards.org/cgi-bin/carddisp.pl?gene=CCND2
VEGFD	Vascular Endothelial Growth Factor D	Protein Coding	48	GC0XM015345	23.481	https://www.genecards.org/cgi-bin/carddisp.pl?gene=VEGFD
LEP	Leptin	Protein Coding	53	GC07P128241	23.4801	https://www.genecards.org/cgi-bin/carddisp.pl?gene=LEP
TP53TG1	TP53 Target 1	RNA Gene	26	GC07M087325	23.4672	https://www.genecards.org/cgi-bin/carddisp.pl?gene=TP53TG1
DAPK1	Death Associated Protein Kinase 1	Protein Coding	56	GC09P087497	23.4534	https://www.genecards.org/cgi-bin/carddisp.pl?gene=DAPK1
TIMP2	TIMP Metallopeptidase Inhibitor 2	Protein Coding	48	GC17M078852	23.4466	https://www.genecards.org/cgi-bin/carddisp.pl?gene=TIMP2
ELAVL1	ELAV Like RNA Binding Protein 1	Protein Coding	47	GC19M007958	23.3606	https://www.genecards.org/cgi-bin/carddisp.pl?gene=ELAVL1
LINC01672	Long Intergenic Non-Protein Coding RNA 1672	RNA Gene	14	GC01P007053	23.3477	https://www.genecards.org/cgi-bin/carddisp.pl?gene=LINC01672
RHBDF2	Rhomboid 5 Homolog 2	Protein Coding	50	GC17M076470	23.3281	https://www.genecards.org/cgi-bin/carddisp.pl?gene=RHBDF2
GSK3B	Glycogen Synthase Kinase 3 Beta	Protein Coding	57	GC03M119821	23.3097	https://www.genecards.org/cgi-bin/carddisp.pl?gene=GSK3B
E2F4	E2F Transcription Factor 4	Protein Coding	51	GC16P067192	23.3011	https://www.genecards.org/cgi-bin/carddisp.pl?gene=E2F4
WRAP53	WD Repeat Containing Antisense To TP53	Protein Coding	47	GC17P012422	23.2736	https://www.genecards.org/cgi-bin/carddisp.pl?gene=WRAP53
LINC00858	Long Intergenic Non-Protein Coding RNA 858	RNA Gene	17	GC10P096543	23.234	https://www.genecards.org/cgi-bin/carddisp.pl?gene=LINC00858
UBXN11	UBX Domain Protein 11	Protein Coding	44	GC01M026281	23.2164	https://www.genecards.org/cgi-bin/carddisp.pl?gene=UBXN11
ABCA1	ATP Binding Cassette Subfamily A Member 1	Protein Coding	55	GC09M104781	23.2126	https://www.genecards.org/cgi-bin/carddisp.pl?gene=ABCA1
RPS20	Ribosomal Protein S20	Protein Coding	50	GC08M056067	23.1676	https://www.genecards.org/cgi-bin/carddisp.pl?gene=RPS20
ODC1	Ornithine Decarboxylase 1	Protein Coding	55	GC02M010432	23.1408	https://www.genecards.org/cgi-bin/carddisp.pl?gene=ODC1
EZR	Ezrin	Protein Coding	53	GC06M158765	23.1358	https://www.genecards.org/cgi-bin/carddisp.pl?gene=EZR
TOP1	DNA Topoisomerase I	Protein Coding	55	GC20P041028	23.1341	https://www.genecards.org/cgi-bin/carddisp.pl?gene=TOP1
XPC	XPC Complex Subunit, DNA Damage Recognition And Repair Factor	Protein Coding	53	GC03M022859	23.1288	https://www.genecards.org/cgi-bin/carddisp.pl?gene=XPC
H3-3A	H3.3 Histone A	Protein Coding	48	GC01P226062	23.1242	https://www.genecards.org/cgi-bin/carddisp.pl?gene=H3-3A
SHH	Sonic Hedgehog Signaling Molecule	Protein Coding	57	GC07M155799	23.1219	https://www.genecards.org/cgi-bin/carddisp.pl?gene=SHH
MIR148B	MicroRNA 148b	RNA Gene	23	GC12P054337	23.1164	https://www.genecards.org/cgi-bin/carddisp.pl?gene=MIR148B
SLC25A5	Solute Carrier Family 25 Member 5	Protein Coding	51	GC0XP119468	22.9991	https://www.genecards.org/cgi-bin/carddisp.pl?gene=SLC25A5
MBD4	Methyl-CpG Binding Domain 4, DNA Glycosylase	Protein Coding	50	GC03M129430	22.9843	https://www.genecards.org/cgi-bin/carddisp.pl?gene=MBD4
CRP	C-Reactive Protein	Protein Coding	53	GC01M159731	22.9761	https://www.genecards.org/cgi-bin/carddisp.pl?gene=CRP
CD82	CD82 Molecule	Protein Coding	51	GC11P044586	22.9713	https://www.genecards.org/cgi-bin/carddisp.pl?gene=CD82
NCOA3	Nuclear Receptor Coactivator 3	Protein Coding	54	GC20P047501	22.9399	https://www.genecards.org/cgi-bin/carddisp.pl?gene=NCOA3
MIR508	MicroRNA 508	RNA Gene	18	GC0XM147236	22.87	https://www.genecards.org/cgi-bin/carddisp.pl?gene=MIR508
ADAR	Adenosine Deaminase RNA Specific	Protein Coding	52	GC01M154650	22.863	https://www.genecards.org/cgi-bin/carddisp.pl?gene=ADAR
NAT2	N-Acetyltransferase 2	Protein Coding	48	GC08P018391	22.8205	https://www.genecards.org/cgi-bin/carddisp.pl?gene=NAT2
NTRK1	Neurotrophic Receptor Tyrosine Kinase 1	Protein Coding	57	GC01P156815	22.7929	https://www.genecards.org/cgi-bin/carddisp.pl?gene=NTRK1
SERPINB5	Serpin Family B Member 5	Protein Coding	50	GC18P063476	22.7473	https://www.genecards.org/cgi-bin/carddisp.pl?gene=SERPINB5
LINP1	LncRNA In Non-Homologous End Joining Pathway 1	RNA Gene	17	GC10P006738	22.7288	https://www.genecards.org/cgi-bin/carddisp.pl?gene=LINP1
MIR381	MicroRNA 381	RNA Gene	20	GC14P111884	22.7198	https://www.genecards.org/cgi-bin/carddisp.pl?gene=MIR381
SERPINB3	Serpin Family B Member 3	Protein Coding	47	GC18M063655	22.6515	https://www.genecards.org/cgi-bin/carddisp.pl?gene=SERPINB3
LZTS1	Leucine Zipper Tumor Suppressor 1	Protein Coding	45	GC08M020246	22.6367	https://www.genecards.org/cgi-bin/carddisp.pl?gene=LZTS1
EBAG9	Estrogen Receptor Binding Site Associated Antigen 9	Protein Coding	44	GC08P109536	22.6054	https://www.genecards.org/cgi-bin/carddisp.pl?gene=EBAG9
DROSHA	Drosha Ribonuclease III	Protein Coding	51	GC05M031401	22.5966	https://www.genecards.org/cgi-bin/carddisp.pl?gene=DROSHA
MIR30D	MicroRNA 30d	RNA Gene	21	GC08M134804	22.5855	https://www.genecards.org/cgi-bin/carddisp.pl?gene=MIR30D
CAGE1	Cancer Antigen 1	Protein Coding	41	GC06M007326	22.5746	https://www.genecards.org/cgi-bin/carddisp.pl?gene=CAGE1
LINC01116	Long Intergenic Non-Protein Coding RNA 1116	RNA Gene	19	GC02M176400	22.5703	https://www.genecards.org/cgi-bin/carddisp.pl?gene=LINC01116
MIR377	MicroRNA 377	RNA Gene	21	GC14P111881	22.5579	https://www.genecards.org/cgi-bin/carddisp.pl?gene=MIR377
CERNA3	Competing Endogenous LncRNA 3 For MiR-645	RNA Gene	14	GC08P056085	22.5261	https://www.genecards.org/cgi-bin/carddisp.pl?gene=CERNA3
FANCG	FA Complementation Group G	Protein Coding	50	GC09M035073	22.5119	https://www.genecards.org/cgi-bin/carddisp.pl?gene=FANCG
FAT1	FAT Atypical Cadherin 1	Protein Coding	46	GC04M186587	22.4852	https://www.genecards.org/cgi-bin/carddisp.pl?gene=FAT1
GDF15	Growth Differentiation Factor 15	Protein Coding	50	GC19P079240	22.4764	https://www.genecards.org/cgi-bin/carddisp.pl?gene=GDF15
CTSB	Cathepsin B	Protein Coding	59	GC08M011842	22.4735	https://www.genecards.org/cgi-bin/carddisp.pl?gene=CTSB
TPX2	TPX2 Microtubule Nucleation Factor	Protein Coding	49	GC20P031739	22.4471	https://www.genecards.org/cgi-bin/carddisp.pl?gene=TPX2
MIR511	MicroRNA 511	RNA Gene	18	GC10P017845	22.4206	https://www.genecards.org/cgi-bin/carddisp.pl?gene=MIR511
BMP4	Bone Morphogenetic Protein 4	Protein Coding	55	GC14M053949	22.4097	https://www.genecards.org/cgi-bin/carddisp.pl?gene=BMP4
LINC00460	Long Intergenic Non-Protein Coding RNA 460	RNA Gene	19	GC13P106376	22.4011	https://www.genecards.org/cgi-bin/carddisp.pl?gene=LINC00460
TNFRSF10A	TNF Receptor Superfamily Member 10a	Protein Coding	52	GC08M023190	22.401	https://www.genecards.org/cgi-bin/carddisp.pl?gene=TNFRSF10A
PTGS1	Prostaglandin-Endoperoxide Synthase 1	Protein Coding	53	GC09P122370	22.3753	https://www.genecards.org/cgi-bin/carddisp.pl?gene=PTGS1
TRPM2-AS	TRPM2 Antisense RNA	RNA Gene	18	GC21M044414	22.367	https://www.genecards.org/cgi-bin/carddisp.pl?gene=TRPM2-AS
PDGFRL	Platelet Derived Growth Factor Receptor Like	Protein Coding	50	GC08P017576	22.3498	https://www.genecards.org/cgi-bin/carddisp.pl?gene=PDGFRL
IFI27	Interferon Alpha Inducible Protein 27	Protein Coding	45	GC14P094104	22.3492	https://www.genecards.org/cgi-bin/carddisp.pl?gene=IFI27
DRD4	Dopamine Receptor D4	Protein Coding	52	GC11P002628	22.3339	https://www.genecards.org/cgi-bin/carddisp.pl?gene=DRD4
MAP3K8	Mitogen-Activated Protein Kinase Kinase Kinase 8	Protein Coding	53	GC10P030559	22.3282	https://www.genecards.org/cgi-bin/carddisp.pl?gene=MAP3K8
RXRA	Retinoid X Receptor Alpha	Protein Coding	56	GC09P134317	22.3238	https://www.genecards.org/cgi-bin/carddisp.pl?gene=RXRA
TIMP3	TIMP Metallopeptidase Inhibitor 3	Protein Coding	50	GC22P049746	22.2871	https://www.genecards.org/cgi-bin/carddisp.pl?gene=TIMP3
CSF3	Colony Stimulating Factor 3	Protein Coding	47	GC17P040015	22.2676	https://www.genecards.org/cgi-bin/carddisp.pl?gene=CSF3
SPARC	Secreted Protein Acidic And Cysteine Rich	Protein Coding	56	GC05M151661	22.2537	https://www.genecards.org/cgi-bin/carddisp.pl?gene=SPARC
CSF1R	Colony Stimulating Factor 1 Receptor	Protein Coding	59	GC05M150053	22.193	https://www.genecards.org/cgi-bin/carddisp.pl?gene=CSF1R
PRKCD	Protein Kinase C Delta	Protein Coding	59	GC03P053156	22.0808	https://www.genecards.org/cgi-bin/carddisp.pl?gene=PRKCD
H2AC18	H2A Clustered Histone 18	Protein Coding	36	GC01M154032	22.0573	https://www.genecards.org/cgi-bin/carddisp.pl?gene=H2AC18
RAD54B	RAD54 Homolog B	Protein Coding	49	GC08M094371	22.045	https://www.genecards.org/cgi-bin/carddisp.pl?gene=RAD54B
ZNF667-AS1	ZNF667 Antisense RNA 1 (Head To Head)	RNA Gene	18	GC19P056477	22.044	https://www.genecards.org/cgi-bin/carddisp.pl?gene=ZNF667-AS1
PTPRJ	Protein Tyrosine Phosphatase Receptor Type J	Protein Coding	55	GC11P048002	22.0393	https://www.genecards.org/cgi-bin/carddisp.pl?gene=PTPRJ
EPIST	Esophagus Epithelial Intergenic Associated Transcript	RNA Gene	18	GC05M135176	22.0356	https://www.genecards.org/cgi-bin/carddisp.pl?gene=EPIST
SERPINA1	Serpin Family A Member 1	Protein Coding	56	GC14M094376	22.0265	https://www.genecards.org/cgi-bin/carddisp.pl?gene=SERPINA1
SCAT1	S-Phase Cancer Associated Transcript 1	RNA Gene	17	GC17M078605	22.0188	https://www.genecards.org/cgi-bin/carddisp.pl?gene=SCAT1
S100A4	S100 Calcium Binding Protein A4	Protein Coding	52	GC01M153543	21.9945	https://www.genecards.org/cgi-bin/carddisp.pl?gene=S100A4
HLA-A	Major Histocompatibility Complex, Class I, A	Protein Coding	53	GC06P100155	21.9772	https://www.genecards.org/cgi-bin/carddisp.pl?gene=HLA-A
ETS1	ETS Proto-Oncogene 1, Transcription Factor	Protein Coding	54	GC11M128458	21.9622	https://www.genecards.org/cgi-bin/carddisp.pl?gene=ETS1
MIR134	MicroRNA 134	RNA Gene	22	GC14P111866	21.9393	https://www.genecards.org/cgi-bin/carddisp.pl?gene=MIR134
CCR7	C-C Motif Chemokine Receptor 7	Protein Coding	51	GC17M057061	21.9186	https://www.genecards.org/cgi-bin/carddisp.pl?gene=CCR7
MAGEA1	MAGE Family Member A1	Protein Coding	42	GC0XP153179	21.8964	https://www.genecards.org/cgi-bin/carddisp.pl?gene=MAGEA1
CDKN1C	Cyclin Dependent Kinase Inhibitor 1C	Protein Coding	52	GC11M007388	21.8898	https://www.genecards.org/cgi-bin/carddisp.pl?gene=CDKN1C
MIRLET7A2	MicroRNA Let-7a-2	RNA Gene	22	GC11M122146	21.8448	https://www.genecards.org/cgi-bin/carddisp.pl?gene=MIRLET7A2
PDPN	Podoplanin	Protein Coding	48	GC01P013583	21.8394	https://www.genecards.org/cgi-bin/carddisp.pl?gene=PDPN
LINC00857	Long Intergenic Non-Protein Coding RNA 857	RNA Gene	18	GC10P096519	21.8352	https://www.genecards.org/cgi-bin/carddisp.pl?gene=LINC00857
IL18	Interleukin 18	Protein Coding	51	GC11M112143	21.8344	https://www.genecards.org/cgi-bin/carddisp.pl?gene=IL18
GKN2	Gastrokine 2	Protein Coding	42	GC02M068945	21.8084	https://www.genecards.org/cgi-bin/carddisp.pl?gene=GKN2
CYP2C19	Cytochrome P450 Family 2 Subfamily C Member 19	Protein Coding	51	GC10P094762	21.798	https://www.genecards.org/cgi-bin/carddisp.pl?gene=CYP2C19
CDH2	Cadherin 2	Protein Coding	59	GC18M029426	21.7876	https://www.genecards.org/cgi-bin/carddisp.pl?gene=CDH2
XIAP	X-Linked Inhibitor Of Apoptosis	Protein Coding	59	GC0XP123859	21.7833	https://www.genecards.org/cgi-bin/carddisp.pl?gene=XIAP
EPB41L3	Erythrocyte Membrane Protein Band 4.1 Like 3	Protein Coding	49	GC18M005392	21.7686	https://www.genecards.org/cgi-bin/carddisp.pl?gene=EPB41L3
ANXA5	Annexin A5	Protein Coding	53	GC04M121667	21.7639	https://www.genecards.org/cgi-bin/carddisp.pl?gene=ANXA5
VIM	Vimentin	Protein Coding	58	GC10P017227	21.7383	https://www.genecards.org/cgi-bin/carddisp.pl?gene=VIM
EGR1	Early Growth Response 1	Protein Coding	52	GC05P138465	21.7064	https://www.genecards.org/cgi-bin/carddisp.pl?gene=EGR1
SNAI2	Snail Family Transcriptional Repressor 2	Protein Coding	51	GC08M048917	21.6801	https://www.genecards.org/cgi-bin/carddisp.pl?gene=SNAI2
JUP	Junction Plakoglobin	Protein Coding	55	GC17M041754	21.614	https://www.genecards.org/cgi-bin/carddisp.pl?gene=JUP
LINC00312	Long Intergenic Non-Protein Coding RNA 312	RNA Gene	22	GC03P008571	21.6045	https://www.genecards.org/cgi-bin/carddisp.pl?gene=LINC00312
MAGEA3	MAGE Family Member A3	Protein Coding	43	GC0XP152698	21.5685	https://www.genecards.org/cgi-bin/carddisp.pl?gene=MAGEA3
TACC1	Transforming Acidic Coiled-Coil Containing Protein 1	Protein Coding	47	GC08P038728	21.5662	https://www.genecards.org/cgi-bin/carddisp.pl?gene=TACC1
MIRLET7F2	MicroRNA Let-7f-2	RNA Gene	19	GC0XM053658	21.5594	https://www.genecards.org/cgi-bin/carddisp.pl?gene=MIRLET7F2
MIR144	MicroRNA 144	RNA Gene	21	GC17M056466	21.5566	https://www.genecards.org/cgi-bin/carddisp.pl?gene=MIR144
LDHA	Lactate Dehydrogenase A	Protein Coding	57	GC11P018394	21.5312	https://www.genecards.org/cgi-bin/carddisp.pl?gene=LDHA
GAPDH	Glyceraldehyde-3-Phosphate Dehydrogenase	Protein Coding	57	GC12P026338	21.5271	https://www.genecards.org/cgi-bin/carddisp.pl?gene=GAPDH
BMI1	BMI1 Proto-Oncogene, Polycomb Ring Finger	Protein Coding	50	GC10P022326	21.4917	https://www.genecards.org/cgi-bin/carddisp.pl?gene=BMI1
XPA	XPA, DNA Damage Recognition And Repair Factor	Protein Coding	52	GC09M097654	21.4751	https://www.genecards.org/cgi-bin/carddisp.pl?gene=XPA
CD34	CD34 Molecule	Protein Coding	52	GC01M207880	21.4744	https://www.genecards.org/cgi-bin/carddisp.pl?gene=CD34
UHRF1	Ubiquitin Like With PHD And Ring Finger Domains 1	Protein Coding	46	GC19P005393	21.4644	https://www.genecards.org/cgi-bin/carddisp.pl?gene=UHRF1
FOXD2-AS1	FOXD2 Adjacent Opposite Strand RNA 1	RNA Gene	19	GC01M047432	21.4377	https://www.genecards.org/cgi-bin/carddisp.pl?gene=FOXD2-AS1
LGALS3	Galectin 3	Protein Coding	52	GC14P055124	21.4177	https://www.genecards.org/cgi-bin/carddisp.pl?gene=LGALS3
KLF4	KLF Transcription Factor 4	Protein Coding	52	GC09M107484	21.3917	https://www.genecards.org/cgi-bin/carddisp.pl?gene=KLF4
MIR186	MicroRNA 186	RNA Gene	22	GC01M071067	21.3914	https://www.genecards.org/cgi-bin/carddisp.pl?gene=MIR186
LINC00963	Long Intergenic Non-Protein Coding RNA 963	RNA Gene	18	GC09P129943	21.2743	https://www.genecards.org/cgi-bin/carddisp.pl?gene=LINC00963
MIR99B	MicroRNA 99b	RNA Gene	22	GC19P051692	21.265	https://www.genecards.org/cgi-bin/carddisp.pl?gene=MIR99B
IGFBP1	Insulin Like Growth Factor Binding Protein 1	Protein Coding	51	GC07P048462	21.2567	https://www.genecards.org/cgi-bin/carddisp.pl?gene=IGFBP1
HEIH	Hepatocellular Carcinoma Up-Regulated EZH2-Associated Long Non-Coding RNA	RNA Gene	18	GC05M182092	21.2506	https://www.genecards.org/cgi-bin/carddisp.pl?gene=HEIH
GACAT1	Gastric Cancer Associated Transcript 1	RNA Gene	14	GC02P107754	21.2453	https://www.genecards.org/cgi-bin/carddisp.pl?gene=GACAT1
BID	BH3 Interacting Domain Death Agonist	Protein Coding	52	GC22M017734	21.2339	https://www.genecards.org/cgi-bin/carddisp.pl?gene=BID
MIR627	MicroRNA 627	RNA Gene	19	GC15M042199	21.2229	https://www.genecards.org/cgi-bin/carddisp.pl?gene=MIR627
MMP3	Matrix Metallopeptidase 3	Protein Coding	57	GC11M102835	21.2206	https://www.genecards.org/cgi-bin/carddisp.pl?gene=MMP3
MIR422A	MicroRNA 422a	RNA Gene	19	GC15M063870	21.2202	https://www.genecards.org/cgi-bin/carddisp.pl?gene=MIR422A
BCL2L11	BCL2 Like 11	Protein Coding	52	GC02P111119	21.2183	https://www.genecards.org/cgi-bin/carddisp.pl?gene=BCL2L11
CNOT9	CCR4-NOT Transcription Complex Subunit 9	Protein Coding	43	GC02P218569	21.2107	https://www.genecards.org/cgi-bin/carddisp.pl?gene=CNOT9
LINC00473	Long Intergenic Non-Protein Coding RNA 473	RNA Gene	25	GC06M165328	21.1958	https://www.genecards.org/cgi-bin/carddisp.pl?gene=LINC00473
RMST	Rhabdomyosarcoma 2 Associated Transcript	RNA Gene	25	GC12P097431	21.195	https://www.genecards.org/cgi-bin/carddisp.pl?gene=RMST
BSG	Basigin (Ok Blood Group)	Protein Coding	51	GC19P000571	21.1319	https://www.genecards.org/cgi-bin/carddisp.pl?gene=BSG
HSPB1	Heat Shock Protein Family B (Small) Member 1	Protein Coding	59	GC07P076302	21.1154	https://www.genecards.org/cgi-bin/carddisp.pl?gene=HSPB1
MIR28	MicroRNA 28	RNA Gene	21	GC03P188688	21.1152	https://www.genecards.org/cgi-bin/carddisp.pl?gene=MIR28
GCG	Glucagon	Protein Coding	48	GC02M162142	21.0869	https://www.genecards.org/cgi-bin/carddisp.pl?gene=GCG
DLEU2	Deleted In Lymphocytic Leukemia 2	RNA Gene	26	GC13M049913	21.0532	https://www.genecards.org/cgi-bin/carddisp.pl?gene=DLEU2
PCGEM1	PCGEM1 Prostate-Specific Transcript	RNA Gene	21	GC02P192749	21.0498	https://www.genecards.org/cgi-bin/carddisp.pl?gene=PCGEM1
ADAMTS9-AS2	ADAMTS9 Antisense RNA 2	RNA Gene	21	GC03P064671	21.0404	https://www.genecards.org/cgi-bin/carddisp.pl?gene=ADAMTS9-AS2
LINC-PINT	Long Intergenic Non-Protein Coding RNA, P53 Induced Transcript	RNA Gene	23	GC07M130795	21.0391	https://www.genecards.org/cgi-bin/carddisp.pl?gene=LINC-PINT
NLRP3	NLR Family Pyrin Domain Containing 3	Protein Coding	55	GC01P247415	21.039	https://www.genecards.org/cgi-bin/carddisp.pl?gene=NLRP3
HMOX1	Heme Oxygenase 1	Protein Coding	59	GC22P035380	21.0346	https://www.genecards.org/cgi-bin/carddisp.pl?gene=HMOX1
MIR378A	MicroRNA 378a	RNA Gene	23	GC05P149732	21.0164	https://www.genecards.org/cgi-bin/carddisp.pl?gene=MIR378A
ENO2	Enolase 2	Protein Coding	55	GC12P006913	21.0058	https://www.genecards.org/cgi-bin/carddisp.pl?gene=ENO2
SERPINA3	Serpin Family A Member 3	Protein Coding	50	GC14P094612	20.9491	https://www.genecards.org/cgi-bin/carddisp.pl?gene=SERPINA3
DDB2	Damage Specific DNA Binding Protein 2	Protein Coding	53	GC11P047237	20.9469	https://www.genecards.org/cgi-bin/carddisp.pl?gene=DDB2
ACTA2	Actin Alpha 2, Smooth Muscle	Protein Coding	53	GC10M088935	20.9012	https://www.genecards.org/cgi-bin/carddisp.pl?gene=ACTA2
PLAG1	PLAG1 Zinc Finger	Protein Coding	47	GC08M056443	20.8733	https://www.genecards.org/cgi-bin/carddisp.pl?gene=PLAG1
CSF2	Colony Stimulating Factor 2	Protein Coding	52	GC05P132073	20.8687	https://www.genecards.org/cgi-bin/carddisp.pl?gene=CSF2
FOXO3	Forkhead Box O3	Protein Coding	53	GC06P108559	20.8594	https://www.genecards.org/cgi-bin/carddisp.pl?gene=FOXO3
PRSS1	Serine Protease 1	Protein Coding	52	GC07P151495	20.8548	https://www.genecards.org/cgi-bin/carddisp.pl?gene=PRSS1
HPSE	Heparanase	Protein Coding	52	GC04M083292	20.8371	https://www.genecards.org/cgi-bin/carddisp.pl?gene=HPSE
AATBC	Apoptosis Associated Transcript In Bladder Cancer	RNA Gene	19	GC21M043806	20.8352	https://www.genecards.org/cgi-bin/carddisp.pl?gene=AATBC
HOTAIRM1	HOXA Transcript Antisense RNA, Myeloid-Specific 1	RNA Gene	22	GC07P027095	20.8244	https://www.genecards.org/cgi-bin/carddisp.pl?gene=HOTAIRM1
NQO2	N-Ribosyldihydronicotinamide:Quinone Reductase 2	Protein Coding	51	GC06P003448	20.8061	https://www.genecards.org/cgi-bin/carddisp.pl?gene=NQO2
LINC01554	Long Intergenic Non-Protein Coding RNA 1554	RNA Gene	25	GC05P095838	20.7904	https://www.genecards.org/cgi-bin/carddisp.pl?gene=LINC01554
GATA2	GATA Binding Protein 2	Protein Coding	56	GC03M128479	20.7846	https://www.genecards.org/cgi-bin/carddisp.pl?gene=GATA2
HERC2	HECT And RLD Domain Containing E3 Ubiquitin Protein Ligase 2	Protein Coding	52	GC15M028111	20.7616	https://www.genecards.org/cgi-bin/carddisp.pl?gene=HERC2
TSPAN31	Tetraspanin 31	Protein Coding	47	GC12P057738	20.7123	https://www.genecards.org/cgi-bin/carddisp.pl?gene=TSPAN31
EPHA5	EPH Receptor A5	Protein Coding	53	GC04M065319	20.7051	https://www.genecards.org/cgi-bin/carddisp.pl?gene=EPHA5
CLDN7	Claudin 7	Protein Coding	46	GC17M007259	20.6686	https://www.genecards.org/cgi-bin/carddisp.pl?gene=CLDN7
FOXP3	Forkhead Box P3	Protein Coding	53	GC0XM049250	20.6679	https://www.genecards.org/cgi-bin/carddisp.pl?gene=FOXP3
CYP3A4	Cytochrome P450 Family 3 Subfamily A Member 4	Protein Coding	56	GC07M099759	20.6619	https://www.genecards.org/cgi-bin/carddisp.pl?gene=CYP3A4
FGF7	Fibroblast Growth Factor 7	Protein Coding	50	GC15P049423	20.6504	https://www.genecards.org/cgi-bin/carddisp.pl?gene=FGF7
PKM	Pyruvate Kinase M1/2	Protein Coding	56	GC15M072199	20.6194	https://www.genecards.org/cgi-bin/carddisp.pl?gene=PKM
PGC	Progastricsin	Protein Coding	50	GC06M041736	20.5774	https://www.genecards.org/cgi-bin/carddisp.pl?gene=PGC
BACE1-AS	BACE1 Antisense RNA	RNA Gene	17	GC11P117371	20.543	https://www.genecards.org/cgi-bin/carddisp.pl?gene=BACE1-AS
CCEPR	Cervical Carcinoma Expressed PCNA Regulatory LncRNA	RNA Gene	13	GC10M059174	20.5417	https://www.genecards.org/cgi-bin/carddisp.pl?gene=CCEPR
TFF3	Trefoil Factor 3	Protein Coding	47	GC21M042311	20.5344	https://www.genecards.org/cgi-bin/carddisp.pl?gene=TFF3
MIR515-1	MicroRNA 515-1	RNA Gene	18	GC19P053679	20.5222	https://www.genecards.org/cgi-bin/carddisp.pl?gene=MIR515-1
CLDN4	Claudin 4	Protein Coding	46	GC07P073799	20.5157	https://www.genecards.org/cgi-bin/carddisp.pl?gene=CLDN4
GKN1	Gastrokine 1	Protein Coding	46	GC02P068974	20.4884	https://www.genecards.org/cgi-bin/carddisp.pl?gene=GKN1
WRN	WRN RecQ Like Helicase	Protein Coding	53	GC08P031033	20.4752	https://www.genecards.org/cgi-bin/carddisp.pl?gene=WRN
MIR103A1	MicroRNA 103a-1	RNA Gene	20	GC05M168560	20.4565	https://www.genecards.org/cgi-bin/carddisp.pl?gene=MIR103A1
DUXAP10	Double Homeobox A Pseudogene 10	Pseudogene	13	GC14M019287	20.4339	https://www.genecards.org/cgi-bin/carddisp.pl?gene=DUXAP10
ANGPT2	Angiopoietin 2	Protein Coding	55	GC08M006499	20.3761	https://www.genecards.org/cgi-bin/carddisp.pl?gene=ANGPT2
CDC42	Cell Division Cycle 42	Protein Coding	57	GC01P022052	20.3649	https://www.genecards.org/cgi-bin/carddisp.pl?gene=CDC42
CREB1	CAMP Responsive Element Binding Protein 1	Protein Coding	56	GC02P207529	20.353	https://www.genecards.org/cgi-bin/carddisp.pl?gene=CREB1
CDH17	Cadherin 17	Protein Coding	49	GC08M094127	20.3436	https://www.genecards.org/cgi-bin/carddisp.pl?gene=CDH17
FANCA	FA Complementation Group A	Protein Coding	56	GC16M089867	20.3413	https://www.genecards.org/cgi-bin/carddisp.pl?gene=FANCA
THBS4	Thrombospondin 4	Protein Coding	50	GC05P079991	20.3191	https://www.genecards.org/cgi-bin/carddisp.pl?gene=THBS4
PGA3	Pepsinogen A3	Protein Coding	40	GC11P061203	20.3109	https://www.genecards.org/cgi-bin/carddisp.pl?gene=PGA3
CXCR2	C-X-C Motif Chemokine Receptor 2	Protein Coding	57	GC02P218125	20.2536	https://www.genecards.org/cgi-bin/carddisp.pl?gene=CXCR2
ETV6	ETS Variant Transcription Factor 6	Protein Coding	53	GC12P011649	20.2275	https://www.genecards.org/cgi-bin/carddisp.pl?gene=ETV6
ABCC2	ATP Binding Cassette Subfamily C Member 2	Protein Coding	55	GC10P099782	20.2085	https://www.genecards.org/cgi-bin/carddisp.pl?gene=ABCC2
PCBP2-OT1	PCBP2 Overlapping Transcript 1	RNA Gene	12	GC12P053464	20.1927	https://www.genecards.org/cgi-bin/carddisp.pl?gene=PCBP2-OT1
BMP2	Bone Morphogenetic Protein 2	Protein Coding	53	GC20P006767	20.1921	https://www.genecards.org/cgi-bin/carddisp.pl?gene=BMP2
REV3L	REV3 Like, DNA Directed Polymerase Zeta Catalytic Subunit	Protein Coding	51	GC06M111299	20.1912	https://www.genecards.org/cgi-bin/carddisp.pl?gene=REV3L
FGF1	Fibroblast Growth Factor 1	Protein Coding	55	GC05M142555	20.1902	https://www.genecards.org/cgi-bin/carddisp.pl?gene=FGF1
KLC1	Kinesin Light Chain 1	Protein Coding	50	GC14P111597	20.1642	https://www.genecards.org/cgi-bin/carddisp.pl?gene=KLC1
MIR16-2	MicroRNA 16-2	RNA Gene	21	GC03P160418	20.152	https://www.genecards.org/cgi-bin/carddisp.pl?gene=MIR16-2
MIR100HG	Mir-100-Let-7a-2-Mir-125b-1 Cluster Host Gene	RNA Gene	22	GC11M122029	20.1249	https://www.genecards.org/cgi-bin/carddisp.pl?gene=MIR100HG
FSCN1	Fascin Actin-Bundling Protein 1	Protein Coding	51	GC07P005592	20.1172	https://www.genecards.org/cgi-bin/carddisp.pl?gene=FSCN1
DLEC1	DLEC1 Cilia And Flagella Associated Protein	Protein Coding	43	GC03P038038	20.1138	https://www.genecards.org/cgi-bin/carddisp.pl?gene=DLEC1
PXN	Paxillin	Protein Coding	52	GC12M120210	20.1039	https://www.genecards.org/cgi-bin/carddisp.pl?gene=PXN
MIR129-2	MicroRNA 129-2	RNA Gene	21	GC11P043823	20.0845	https://www.genecards.org/cgi-bin/carddisp.pl?gene=MIR129-2
MT-CO1	Mitochondrially Encoded Cytochrome C Oxidase I	Protein Coding	38	GCMTP005906	20.0814	https://www.genecards.org/cgi-bin/carddisp.pl?gene=MT-CO1
MIR184	MicroRNA 184	RNA Gene	25	GC15P079209	20.0738	https://www.genecards.org/cgi-bin/carddisp.pl?gene=MIR184
IL1A	Interleukin 1 Alpha	Protein Coding	52	GC02M112773	20.0676	https://www.genecards.org/cgi-bin/carddisp.pl?gene=IL1A
MPO	Myeloperoxidase	Protein Coding	60	GC17M058269	20.0564	https://www.genecards.org/cgi-bin/carddisp.pl?gene=MPO
AGO2	Argonaute RISC Catalytic Component 2	Protein Coding	50	GC08M140522	20.0485	https://www.genecards.org/cgi-bin/carddisp.pl?gene=AGO2
ITGA6	Integrin Subunit Alpha 6	Protein Coding	56	GC02P172427	20.0011	https://www.genecards.org/cgi-bin/carddisp.pl?gene=ITGA6
HDAC2	Histone Deacetylase 2	Protein Coding	59	GC06M113933	19.9858	https://www.genecards.org/cgi-bin/carddisp.pl?gene=HDAC2
WNT1	Wnt Family Member 1	Protein Coding	53	GC12P050269	19.9714	https://www.genecards.org/cgi-bin/carddisp.pl?gene=WNT1
JAK1	Janus Kinase 1	Protein Coding	60	GC01M064833	19.9677	https://www.genecards.org/cgi-bin/carddisp.pl?gene=JAK1
POU5F1B	POU Class 5 Homeobox 1B	Protein Coding	39	GC08P127322	19.9624	https://www.genecards.org/cgi-bin/carddisp.pl?gene=POU5F1B
RABL3	RAB, Member Of RAS Oncogene Family Like 3	Protein Coding	42	GC03M120686	19.9543	https://www.genecards.org/cgi-bin/carddisp.pl?gene=RABL3
OPCML	Opioid Binding Protein/Cell Adhesion Molecule Like	Protein Coding	50	GC11M132405	19.9314	https://www.genecards.org/cgi-bin/carddisp.pl?gene=OPCML
MIR493HG	MIR493 Cluster Host Gene	RNA Gene	14	GC14P111895	19.9202	https://www.genecards.org/cgi-bin/carddisp.pl?gene=MIR493HG
ENSG00000276919		RNA Gene	10	GC14P111685	19.9202	https://www.genecards.org/cgi-bin/carddisp.pl?gene=ENSG00000276919
ING1	Inhibitor Of Growth Family Member 1	Protein Coding	51	GC13P110712	19.9184	https://www.genecards.org/cgi-bin/carddisp.pl?gene=ING1
MTUS1	Microtubule Associated Scaffold Protein 1	Protein Coding	42	GC08M017643	19.8774	https://www.genecards.org/cgi-bin/carddisp.pl?gene=MTUS1
EIF4EBP1	Eukaryotic Translation Initiation Factor 4E Binding Protein 1	Protein Coding	53	GC08P038745	19.872	https://www.genecards.org/cgi-bin/carddisp.pl?gene=EIF4EBP1
CPS1-IT1	CPS1 Intronic Transcript 1	RNA Gene	21	GC02P210617	19.8691	https://www.genecards.org/cgi-bin/carddisp.pl?gene=CPS1-IT1
COMT	Catechol-O-Methyltransferase	Protein Coding	59	GC22P019941	19.8655	https://www.genecards.org/cgi-bin/carddisp.pl?gene=COMT
MIR218-2	MicroRNA 218-2	RNA Gene	23	GC05M168768	19.8427	https://www.genecards.org/cgi-bin/carddisp.pl?gene=MIR218-2
NPM1	Nucleophosmin 1	Protein Coding	58	GC05P171387	19.842	https://www.genecards.org/cgi-bin/carddisp.pl?gene=NPM1
MIR449A	MicroRNA 449a	RNA Gene	23	GC05M055171	19.8406	https://www.genecards.org/cgi-bin/carddisp.pl?gene=MIR449A
PRKDC	Protein Kinase, DNA-Activated, Catalytic Subunit	Protein Coding	57	GC08M047773	19.838	https://www.genecards.org/cgi-bin/carddisp.pl?gene=PRKDC
MIR605	MicroRNA 605	RNA Gene	19	GC10P051299	19.8131	https://www.genecards.org/cgi-bin/carddisp.pl?gene=MIR605
ANXA1	Annexin A1	Protein Coding	54	GC09P073151	19.7774	https://www.genecards.org/cgi-bin/carddisp.pl?gene=ANXA1
MIR20B	MicroRNA 20b	RNA Gene	17	GC0XM134362	19.7269	https://www.genecards.org/cgi-bin/carddisp.pl?gene=MIR20B
ANPEP	Alanyl Aminopeptidase, Membrane	Protein Coding	57	GC15M089784	19.7268	https://www.genecards.org/cgi-bin/carddisp.pl?gene=ANPEP
CHUK	Component Of Inhibitor Of Nuclear Factor Kappa B Kinase Complex	Protein Coding	58	GC10M100230	19.7264	https://www.genecards.org/cgi-bin/carddisp.pl?gene=CHUK
RIPK1	Receptor Interacting Serine/Threonine Kinase 1	Protein Coding	56	GC06P003449	19.721	https://www.genecards.org/cgi-bin/carddisp.pl?gene=RIPK1
CDH3	Cadherin 3	Protein Coding	54	GC16P068651	19.6639	https://www.genecards.org/cgi-bin/carddisp.pl?gene=CDH3
SLC25A25-AS1	SLC25A25 Antisense RNA 1	RNA Gene	18	GC09M128108	19.6405	https://www.genecards.org/cgi-bin/carddisp.pl?gene=SLC25A25-AS1
SBF2-AS1	SBF2 Antisense RNA 1	RNA Gene	19	GC11P009758	19.6379	https://www.genecards.org/cgi-bin/carddisp.pl?gene=SBF2-AS1
BDNF-AS	BDNF Antisense RNA	RNA Gene	24	GC11P027578	19.6303	https://www.genecards.org/cgi-bin/carddisp.pl?gene=BDNF-AS
TP63	Tumor Protein P63	Protein Coding	53	GC03P189598	19.6274	https://www.genecards.org/cgi-bin/carddisp.pl?gene=TP63
AMER1	APC Membrane Recruitment Protein 1	Protein Coding	43	GC0XM064185	19.6259	https://www.genecards.org/cgi-bin/carddisp.pl?gene=AMER1
RGMB-AS1	RGMB Antisense RNA 1	RNA Gene	18	GC05M098769	19.6253	https://www.genecards.org/cgi-bin/carddisp.pl?gene=RGMB-AS1
MIR138-1	MicroRNA 138-1	RNA Gene	23	GC03P044115	19.6022	https://www.genecards.org/cgi-bin/carddisp.pl?gene=MIR138-1
BAK1	BCL2 Antagonist/Killer 1	Protein Coding	52	GC06M033572	19.5907	https://www.genecards.org/cgi-bin/carddisp.pl?gene=BAK1
LOX	Lysyl Oxidase	Protein Coding	54	GC05M122063	19.5779	https://www.genecards.org/cgi-bin/carddisp.pl?gene=LOX
MMP13	Matrix Metallopeptidase 13	Protein Coding	57	GC11M102942	19.569	https://www.genecards.org/cgi-bin/carddisp.pl?gene=MMP13
CASR	Calcium Sensing Receptor	Protein Coding	58	GC03P122183	19.5654	https://www.genecards.org/cgi-bin/carddisp.pl?gene=CASR
SMARCA2	SWI/SNF Related, Matrix Associated, Actin Dependent Regulator Of Chromatin, Subfamily A, Member 2	Protein Coding	57	GC09P001980	19.5439	https://www.genecards.org/cgi-bin/carddisp.pl?gene=SMARCA2
DIRC3	Disrupted In Renal Carcinoma 3	RNA Gene	25	GC02M217284	19.5246	https://www.genecards.org/cgi-bin/carddisp.pl?gene=DIRC3
HABP2	Hyaluronan Binding Protein 2	Protein Coding	52	GC10P113550	19.5237	https://www.genecards.org/cgi-bin/carddisp.pl?gene=HABP2
GATA3	GATA Binding Protein 3	Protein Coding	56	GC10P008045	19.5142	https://www.genecards.org/cgi-bin/carddisp.pl?gene=GATA3
CFTR	CF Transmembrane Conductance Regulator	Protein Coding	58	GC07P117287	19.4927	https://www.genecards.org/cgi-bin/carddisp.pl?gene=CFTR
MIR376A1	MicroRNA 376a-1	RNA Gene	18	GC14P111877	19.4853	https://www.genecards.org/cgi-bin/carddisp.pl?gene=MIR376A1
CYP1B1	Cytochrome P450 Family 1 Subfamily B Member 1	Protein Coding	55	GC02M038066	19.4751	https://www.genecards.org/cgi-bin/carddisp.pl?gene=CYP1B1
PTPN12	Protein Tyrosine Phosphatase Non-Receptor Type 12	Protein Coding	55	GC07P077537	19.4365	https://www.genecards.org/cgi-bin/carddisp.pl?gene=PTPN12
DMD	Dystrophin	Protein Coding	52	GC0XM031097	19.4127	https://www.genecards.org/cgi-bin/carddisp.pl?gene=DMD
MIR452	MicroRNA 452	RNA Gene	18	GC0XM151959	19.3957	https://www.genecards.org/cgi-bin/carddisp.pl?gene=MIR452
PBOV1	Prostate And Breast Cancer Overexpressed 1	Protein Coding	31	GC06M138215	19.3867	https://www.genecards.org/cgi-bin/carddisp.pl?gene=PBOV1
MIR30C1	MicroRNA 30c-1	RNA Gene	24	GC01P040757	19.3865	https://www.genecards.org/cgi-bin/carddisp.pl?gene=MIR30C1
PGA4	Pepsinogen A4	Protein Coding	35	GC11P061222	19.3553	https://www.genecards.org/cgi-bin/carddisp.pl?gene=PGA4
CD9	CD9 Molecule	Protein Coding	51	GC12P026307	19.3506	https://www.genecards.org/cgi-bin/carddisp.pl?gene=CD9
MIR29B1	MicroRNA 29b-1	RNA Gene	23	GC07M130877	19.3473	https://www.genecards.org/cgi-bin/carddisp.pl?gene=MIR29B1
MYCN	MYCN Proto-Oncogene, BHLH Transcription Factor	Protein Coding	54	GC02P015954	19.3241	https://www.genecards.org/cgi-bin/carddisp.pl?gene=MYCN
PEG10	Paternally Expressed 10	Protein Coding	47	GC07P094656	19.3218	https://www.genecards.org/cgi-bin/carddisp.pl?gene=PEG10
KRT8	Keratin 8	Protein Coding	53	GC12M052897	19.312	https://www.genecards.org/cgi-bin/carddisp.pl?gene=KRT8
PGA5	Pepsinogen A5	Protein Coding	43	GC11P061241	19.2663	https://www.genecards.org/cgi-bin/carddisp.pl?gene=PGA5
ETV4	ETS Variant Transcription Factor 4	Protein Coding	49	GC17M043527	19.2659	https://www.genecards.org/cgi-bin/carddisp.pl?gene=ETV4
CLDN3	Claudin 3	Protein Coding	47	GC07M073768	19.2474	https://www.genecards.org/cgi-bin/carddisp.pl?gene=CLDN3
DNM3OS	DNM3 Opposite Strand/Antisense RNA	RNA Gene	22	GC01M172226	19.2398	https://www.genecards.org/cgi-bin/carddisp.pl?gene=DNM3OS
RARA	Retinoic Acid Receptor Alpha	Protein Coding	57	GC17P040309	19.2375	https://www.genecards.org/cgi-bin/carddisp.pl?gene=RARA
CDH10	Cadherin 10	Protein Coding	48	GC05M024522	19.2305	https://www.genecards.org/cgi-bin/carddisp.pl?gene=CDH10
EIF4E	Eukaryotic Translation Initiation Factor 4E	Protein Coding	56	GC04M098879	19.1985	https://www.genecards.org/cgi-bin/carddisp.pl?gene=EIF4E
MIR454	MicroRNA 454	RNA Gene	22	GC17M059137	19.1667	https://www.genecards.org/cgi-bin/carddisp.pl?gene=MIR454
SOCS1	Suppressor Of Cytokine Signaling 1	Protein Coding	52	GC16M012729	19.133	https://www.genecards.org/cgi-bin/carddisp.pl?gene=SOCS1
MIR9-3	MicroRNA 9-3	RNA Gene	22	GC15P089368	19.1241	https://www.genecards.org/cgi-bin/carddisp.pl?gene=MIR9-3
ZNF521	Zinc Finger Protein 521	Protein Coding	46	GC18M025061	19.0859	https://www.genecards.org/cgi-bin/carddisp.pl?gene=ZNF521
ILK	Integrin Linked Kinase	Protein Coding	52	GC11P006604	19.0583	https://www.genecards.org/cgi-bin/carddisp.pl?gene=ILK
CEACAM3	CEA Cell Adhesion Molecule 3	Protein Coding	49	GC19P041796	19.0478	https://www.genecards.org/cgi-bin/carddisp.pl?gene=CEACAM3
DIABLO	Diablo IAP-Binding Mitochondrial Protein	Protein Coding	53	GC12M122747	19.0416	https://www.genecards.org/cgi-bin/carddisp.pl?gene=DIABLO
SFRP1	Secreted Frizzled Related Protein 1	Protein Coding	51	GC08M041262	19.0026	https://www.genecards.org/cgi-bin/carddisp.pl?gene=SFRP1
JAK3	Janus Kinase 3	Protein Coding	58	GC19M017824	18.9496	https://www.genecards.org/cgi-bin/carddisp.pl?gene=JAK3
GCAWKR	Gastric Cancer Associated WDR5 And KAT2A Binding LncRNA	RNA Gene	12	GC15P130347	18.9122	https://www.genecards.org/cgi-bin/carddisp.pl?gene=GCAWKR
FOLH1	Folate Hydrolase 1	Protein Coding	54	GC11M105762	18.8825	https://www.genecards.org/cgi-bin/carddisp.pl?gene=FOLH1
MAP2K3	Mitogen-Activated Protein Kinase Kinase 3	Protein Coding	56	GC17P071100	18.8546	https://www.genecards.org/cgi-bin/carddisp.pl?gene=MAP2K3
IFNA1	Interferon Alpha 1	Protein Coding	46	GC09P021633	18.8136	https://www.genecards.org/cgi-bin/carddisp.pl?gene=IFNA1
KLK10	Kallikrein Related Peptidase 10	Protein Coding	46	GC19M051012	18.8122	https://www.genecards.org/cgi-bin/carddisp.pl?gene=KLK10
CTAG1A	Cancer/Testis Antigen 1A	Protein Coding	31	GC0XP154585	18.8106	https://www.genecards.org/cgi-bin/carddisp.pl?gene=CTAG1A
SCT	Secretin	Protein Coding	40	GC11M000626	18.805	https://www.genecards.org/cgi-bin/carddisp.pl?gene=SCT
FOXE1	Forkhead Box E1	Protein Coding	48	GC09P097853	18.8001	https://www.genecards.org/cgi-bin/carddisp.pl?gene=FOXE1
LINC00092	Long Intergenic Non-Protein Coding RNA 92	RNA Gene	21	GC09M101875	18.7795	https://www.genecards.org/cgi-bin/carddisp.pl?gene=LINC00092
GAS6-AS1	GAS6 Antisense RNA 1	RNA Gene	21	GC13P113815	18.7714	https://www.genecards.org/cgi-bin/carddisp.pl?gene=GAS6-AS1
SOX4	SRY-Box Transcription Factor 4	Protein Coding	51	GC06P021593	18.7707	https://www.genecards.org/cgi-bin/carddisp.pl?gene=SOX4
HMGA2	High Mobility Group AT-Hook 2	Protein Coding	50	GC12P065824	18.7625	https://www.genecards.org/cgi-bin/carddisp.pl?gene=HMGA2
HSPA4	Heat Shock Protein Family A (Hsp70) Member 4	Protein Coding	50	GC05P133054	18.7543	https://www.genecards.org/cgi-bin/carddisp.pl?gene=HSPA4
TXN	Thioredoxin	Protein Coding	52	GC09M110243	18.7305	https://www.genecards.org/cgi-bin/carddisp.pl?gene=TXN
CADM1	Cell Adhesion Molecule 1	Protein Coding	51	GC11M115169	18.7214	https://www.genecards.org/cgi-bin/carddisp.pl?gene=CADM1
CXCL1	C-X-C Motif Chemokine Ligand 1	Protein Coding	50	GC04P073869	18.7098	https://www.genecards.org/cgi-bin/carddisp.pl?gene=CXCL1
GRB2	Growth Factor Receptor Bound Protein 2	Protein Coding	53	GC17M075318	18.6849	https://www.genecards.org/cgi-bin/carddisp.pl?gene=GRB2
LGALS1	Galectin 1	Protein Coding	50	GC22P037675	18.6429	https://www.genecards.org/cgi-bin/carddisp.pl?gene=LGALS1
CD24	CD24 Molecule	Protein Coding	41	GC06M106969	18.5384	https://www.genecards.org/cgi-bin/carddisp.pl?gene=CD24
ATRX	ATRX Chromatin Remodeler	Protein Coding	53	GC0XM077504	18.5308	https://www.genecards.org/cgi-bin/carddisp.pl?gene=ATRX
S100A6	S100 Calcium Binding Protein A6	Protein Coding	48	GC01M154328	18.5181	https://www.genecards.org/cgi-bin/carddisp.pl?gene=S100A6
SYP	Synaptophysin	Protein Coding	52	GC0XM049187	18.5149	https://www.genecards.org/cgi-bin/carddisp.pl?gene=SYP
FZD3	Frizzled Class Receptor 3	Protein Coding	50	GC08P028494	18.4936	https://www.genecards.org/cgi-bin/carddisp.pl?gene=FZD3
RELN	Reelin	Protein Coding	51	GC07M103471	18.4766	https://www.genecards.org/cgi-bin/carddisp.pl?gene=RELN
MME	Membrane Metalloendopeptidase	Protein Coding	57	GC03P155024	18.4534	https://www.genecards.org/cgi-bin/carddisp.pl?gene=MME
ANXA2	Annexin A2	Protein Coding	55	GC15M060347	18.4493	https://www.genecards.org/cgi-bin/carddisp.pl?gene=ANXA2
ERLNC1	Estrogen Receptor Responsive LncRNA 1	RNA Gene	16	GC01P204141	18.4321	https://www.genecards.org/cgi-bin/carddisp.pl?gene=ERLNC1
NTRK3	Neurotrophic Receptor Tyrosine Kinase 3	Protein Coding	59	GC15M087859	18.4218	https://www.genecards.org/cgi-bin/carddisp.pl?gene=NTRK3
TUSC8	Tumor Suppressor Candidate 8	RNA Gene	17	GC13M044400	18.4013	https://www.genecards.org/cgi-bin/carddisp.pl?gene=TUSC8
TNFRSF1A	TNF Receptor Superfamily Member 1A	Protein Coding	57	GC12M006328	18.3859	https://www.genecards.org/cgi-bin/carddisp.pl?gene=TNFRSF1A
AKT3	AKT Serine/Threonine Kinase 3	Protein Coding	61	GC01M243488	18.3744	https://www.genecards.org/cgi-bin/carddisp.pl?gene=AKT3
GATA4	GATA Binding Protein 4	Protein Coding	55	GC08P011676	18.305	https://www.genecards.org/cgi-bin/carddisp.pl?gene=GATA4
PSG2	Pregnancy Specific Beta-1-Glycoprotein 2	Protein Coding	42	GC19M043064	18.3024	https://www.genecards.org/cgi-bin/carddisp.pl?gene=PSG2
LINC00339	Long Intergenic Non-Protein Coding RNA 339	RNA Gene	22	GC01P022785	18.2926	https://www.genecards.org/cgi-bin/carddisp.pl?gene=LINC00339
CYP17A1-AS1	CYP17A1 Antisense RNA 1	RNA Gene	17	GC10P102752	18.2917	https://www.genecards.org/cgi-bin/carddisp.pl?gene=CYP17A1-AS1
SNHG17	Small Nucleolar RNA Host Gene 17	RNA Gene	21	GC20M038761	18.2788	https://www.genecards.org/cgi-bin/carddisp.pl?gene=SNHG17
TGFB2	Transforming Growth Factor Beta 2	Protein Coding	58	GC01P218345	18.278	https://www.genecards.org/cgi-bin/carddisp.pl?gene=TGFB2
PKHD1	PKHD1 Ciliary IPT Domain Containing Fibrocystin/Polyductin	Protein Coding	46	GC06M078277	18.2655	https://www.genecards.org/cgi-bin/carddisp.pl?gene=PKHD1
ICOSLG	Inducible T Cell Costimulator Ligand	Protein Coding	48	GC21M044222	18.2621	https://www.genecards.org/cgi-bin/carddisp.pl?gene=ICOSLG
PDGFB	Platelet Derived Growth Factor Subunit B	Protein Coding	58	GC22M066800	18.2613	https://www.genecards.org/cgi-bin/carddisp.pl?gene=PDGFB
YBX1	Y-Box Binding Protein 1	Protein Coding	47	GC01P042682	18.2597	https://www.genecards.org/cgi-bin/carddisp.pl?gene=YBX1
MIR374A	MicroRNA 374a	RNA Gene	20	GC0XM074300	18.2438	https://www.genecards.org/cgi-bin/carddisp.pl?gene=MIR374A
BECN1	Beclin 1	Protein Coding	52	GC17M042810	18.2194	https://www.genecards.org/cgi-bin/carddisp.pl?gene=BECN1
CYP2D6	Cytochrome P450 Family 2 Subfamily D Member 6	Protein Coding	53	GC22M042126	18.218	https://www.genecards.org/cgi-bin/carddisp.pl?gene=CYP2D6
HDAC9	Histone Deacetylase 9	Protein Coding	56	GC07P018086	18.2171	https://www.genecards.org/cgi-bin/carddisp.pl?gene=HDAC9
CCND3	Cyclin D3	Protein Coding	53	GC06M041934	18.1754	https://www.genecards.org/cgi-bin/carddisp.pl?gene=CCND3
ERG	ETS Transcription Factor ERG	Protein Coding	53	GC21M038367	18.1669	https://www.genecards.org/cgi-bin/carddisp.pl?gene=ERG
TLR9	Toll Like Receptor 9	Protein Coding	53	GC03M052225	18.1616	https://www.genecards.org/cgi-bin/carddisp.pl?gene=TLR9
GPER1	G Protein-Coupled Estrogen Receptor 1	Protein Coding	48	GC07P003812	18.1398	https://www.genecards.org/cgi-bin/carddisp.pl?gene=GPER1
SPINK1	Serine Peptidase Inhibitor Kazal Type 1	Protein Coding	48	GC05M147825	18.1191	https://www.genecards.org/cgi-bin/carddisp.pl?gene=SPINK1
PIK3CB	Phosphatidylinositol-4,5-Bisphosphate 3-Kinase Catalytic Subunit Beta	Protein Coding	55	GC03M138652	18.1184	https://www.genecards.org/cgi-bin/carddisp.pl?gene=PIK3CB
DLEU7-AS1	DLEU7 Antisense RNA 1	RNA Gene	20	GC13P050230	18.1037	https://www.genecards.org/cgi-bin/carddisp.pl?gene=DLEU7-AS1
ENSG00000277577		RNA Gene	6	GC0XM073831	18.0993	https://www.genecards.org/cgi-bin/carddisp.pl?gene=ENSG00000277577
FADD	Fas Associated Via Death Domain	Protein Coding	52	GC11P070203	18.0938	https://www.genecards.org/cgi-bin/carddisp.pl?gene=FADD
NDRG1	N-Myc Downstream Regulated 1	Protein Coding	52	GC08M133237	18.0806	https://www.genecards.org/cgi-bin/carddisp.pl?gene=NDRG1
SERPINB2	Serpin Family B Member 2	Protein Coding	51	GC18P063871	18.049	https://www.genecards.org/cgi-bin/carddisp.pl?gene=SERPINB2
HOXB-AS3	HOXB Cluster Antisense RNA 3	RNA Gene	23	GC17P048549	18.0316	https://www.genecards.org/cgi-bin/carddisp.pl?gene=HOXB-AS3
RUNX2	RUNX Family Transcription Factor 2	Protein Coding	53	GC06P100418	18.0225	https://www.genecards.org/cgi-bin/carddisp.pl?gene=RUNX2
MIR7-3	MicroRNA 7-3	RNA Gene	21	GC19P004770	18.0198	https://www.genecards.org/cgi-bin/carddisp.pl?gene=MIR7-3
CXCR1	C-X-C Motif Chemokine Receptor 1	Protein Coding	50	GC02M218162	17.9988	https://www.genecards.org/cgi-bin/carddisp.pl?gene=CXCR1
IL6R	Interleukin 6 Receptor	Protein Coding	57	GC01P154405	17.9881	https://www.genecards.org/cgi-bin/carddisp.pl?gene=IL6R
KCNK15-AS1	KCNK15 And WISP2 Antisense RNA 1	RNA Gene	18	GC20M044694	17.9844	https://www.genecards.org/cgi-bin/carddisp.pl?gene=KCNK15-AS1
KLRK1	Killer Cell Lectin Like Receptor K1	Protein Coding	48	GC12M024097	17.9486	https://www.genecards.org/cgi-bin/carddisp.pl?gene=KLRK1
FOXCUT	FOXC1 Upstream Transcript	RNA Gene	15	GC06P001604	17.9387	https://www.genecards.org/cgi-bin/carddisp.pl?gene=FOXCUT
COTL1	Coactosin Like F-Actin Binding Protein 1	Protein Coding	46	GC16M084566	17.8958	https://www.genecards.org/cgi-bin/carddisp.pl?gene=COTL1
MTA1	Metastasis Associated 1	Protein Coding	50	GC14P105419	17.8945	https://www.genecards.org/cgi-bin/carddisp.pl?gene=MTA1
LINC01589	Long Intergenic Non-Protein Coding RNA 1589	RNA Gene	18	GC22M066024	17.8876	https://www.genecards.org/cgi-bin/carddisp.pl?gene=LINC01589
DCST1-AS1	DCST1 Antisense RNA 1	RNA Gene	18	GC01M155481	17.8749	https://www.genecards.org/cgi-bin/carddisp.pl?gene=DCST1-AS1
SNHG3	Small Nucleolar RNA Host Gene 3	RNA Gene	22	GC01P029279	17.8633	https://www.genecards.org/cgi-bin/carddisp.pl?gene=SNHG3
LINC00968	Long Intergenic Non-Protein Coding RNA 968	RNA Gene	17	GC08M056496	17.8394	https://www.genecards.org/cgi-bin/carddisp.pl?gene=LINC00968
ITGB3	Integrin Subunit Beta 3	Protein Coding	59	GC17P072168	17.8362	https://www.genecards.org/cgi-bin/carddisp.pl?gene=ITGB3
PRECSIT	P53 Regulated Carcinoma Associated Stat3 Activating Long Intergenic Non-Protein Coding Transcript	RNA Gene	24	GC13M110864	17.8351	https://www.genecards.org/cgi-bin/carddisp.pl?gene=PRECSIT
ITGA2	Integrin Subunit Alpha 2	Protein Coding	53	GC05P052989	17.8321	https://www.genecards.org/cgi-bin/carddisp.pl?gene=ITGA2
CSNK2A1	Casein Kinase 2 Alpha 1	Protein Coding	57	GC20M000472	17.8301	https://www.genecards.org/cgi-bin/carddisp.pl?gene=CSNK2A1
IQGAP1	IQ Motif Containing GTPase Activating Protein 1	Protein Coding	50	GC15P090388	17.829	https://www.genecards.org/cgi-bin/carddisp.pl?gene=IQGAP1
RNF6	Ring Finger Protein 6	Protein Coding	46	GC13M026132	17.815	https://www.genecards.org/cgi-bin/carddisp.pl?gene=RNF6
FTX	FTX Transcript, XIST Regulator	RNA Gene	23	GC0XM073946	17.8127	https://www.genecards.org/cgi-bin/carddisp.pl?gene=FTX
WNT5A	Wnt Family Member 5A	Protein Coding	57	GC03M055465	17.7982	https://www.genecards.org/cgi-bin/carddisp.pl?gene=WNT5A
LOC106780825	FOXM1-Regulated, Gastric Cancer Associated-Like	RNA Gene	4	GC21M006533	17.7959	https://www.genecards.org/cgi-bin/carddisp.pl?gene=LOC106780825
HSPA8	Heat Shock Protein Family A (Hsp70) Member 8	Protein Coding	56	GC11M123057	17.7958	https://www.genecards.org/cgi-bin/carddisp.pl?gene=HSPA8
MIR103A2	MicroRNA 103a-2	RNA Gene	21	GC20P003917	17.7938	https://www.genecards.org/cgi-bin/carddisp.pl?gene=MIR103A2
NTS	Neurotensin	Protein Coding	48	GC12P085876	17.7898	https://www.genecards.org/cgi-bin/carddisp.pl?gene=NTS
BAD	BCL2 Associated Agonist Of Cell Death	Protein Coding	51	GC11M106036	17.78	https://www.genecards.org/cgi-bin/carddisp.pl?gene=BAD
MMP11	Matrix Metallopeptidase 11	Protein Coding	51	GC22P023768	17.7486	https://www.genecards.org/cgi-bin/carddisp.pl?gene=MMP11
RMI1	RecQ Mediated Genome Instability 1	Protein Coding	46	GC09P083980	17.7412	https://www.genecards.org/cgi-bin/carddisp.pl?gene=RMI1
SIRT1	Sirtuin 1	Protein Coding	56	GC10P067884	17.7252	https://www.genecards.org/cgi-bin/carddisp.pl?gene=SIRT1
ENO1	Enolase 1	Protein Coding	54	GC01M008861	17.7249	https://www.genecards.org/cgi-bin/carddisp.pl?gene=ENO1
IGFBP2	Insulin Like Growth Factor Binding Protein 2	Protein Coding	51	GC02P216632	17.7128	https://www.genecards.org/cgi-bin/carddisp.pl?gene=IGFBP2
CACNA1G-AS1	CACNA1G Antisense RNA 1	RNA Gene	20	GC17M057623	17.6982	https://www.genecards.org/cgi-bin/carddisp.pl?gene=CACNA1G-AS1
PTHLH	Parathyroid Hormone Like Hormone	Protein Coding	52	GC12M027959	17.6523	https://www.genecards.org/cgi-bin/carddisp.pl?gene=PTHLH
MIR608	MicroRNA 608	RNA Gene	20	GC10P100974	17.6372	https://www.genecards.org/cgi-bin/carddisp.pl?gene=MIR608
HPGD	15-Hydroxyprostaglandin Dehydrogenase	Protein Coding	53	GC04M174490	17.6277	https://www.genecards.org/cgi-bin/carddisp.pl?gene=HPGD
CT83	Cancer/Testis Antigen 83	Protein Coding	35	GC0XM116461	17.5848	https://www.genecards.org/cgi-bin/carddisp.pl?gene=CT83
GGPS1	Geranylgeranyl Diphosphate Synthase 1	Protein Coding	51	GC01P235327	17.5838	https://www.genecards.org/cgi-bin/carddisp.pl?gene=GGPS1
LINC00313	Long Intergenic Non-Protein Coding RNA 313	RNA Gene	26	GC21M043440	17.5832	https://www.genecards.org/cgi-bin/carddisp.pl?gene=LINC00313
NMRAL2P	NmrA Like Redox Sensor 2, Pseudogene	Pseudogene	14	GC03P185961	17.5786	https://www.genecards.org/cgi-bin/carddisp.pl?gene=NMRAL2P
CSF1	Colony Stimulating Factor 1	Protein Coding	51	GC01P109911	17.5778	https://www.genecards.org/cgi-bin/carddisp.pl?gene=CSF1
MALT1	MALT1 Paracaspase	Protein Coding	55	GC18P058671	17.5704	https://www.genecards.org/cgi-bin/carddisp.pl?gene=MALT1
ST14	ST14 Transmembrane Serine Protease Matriptase	Protein Coding	55	GC11P130159	17.5601	https://www.genecards.org/cgi-bin/carddisp.pl?gene=ST14
BSCL2	BSCL2 Lipid Droplet Biogenesis Associated, Seipin	Protein Coding	51	GC11M105963	17.5579	https://www.genecards.org/cgi-bin/carddisp.pl?gene=BSCL2
MIR340	MicroRNA 340	RNA Gene	21	GC05M180015	17.5312	https://www.genecards.org/cgi-bin/carddisp.pl?gene=MIR340
E2F3	E2F Transcription Factor 3	Protein Coding	48	GC06P020404	17.5273	https://www.genecards.org/cgi-bin/carddisp.pl?gene=E2F3
DKK1	Dickkopf WNT Signaling Pathway Inhibitor 1	Protein Coding	51	GC10P052314	17.5245	https://www.genecards.org/cgi-bin/carddisp.pl?gene=DKK1
CEACAM1	CEA Cell Adhesion Molecule 1	Protein Coding	52	GC19M042507	17.5217	https://www.genecards.org/cgi-bin/carddisp.pl?gene=CEACAM1
TNFRSF1B	TNF Receptor Superfamily Member 1B	Protein Coding	56	GC01P012366	17.4917	https://www.genecards.org/cgi-bin/carddisp.pl?gene=TNFRSF1B
PDCD4-AS1	PDCD4 Antisense RNA 1	RNA Gene	19	GC10M110868	17.4715	https://www.genecards.org/cgi-bin/carddisp.pl?gene=PDCD4-AS1
CHKA	Choline Kinase Alpha	Protein Coding	51	GC11M068052	17.4712	https://www.genecards.org/cgi-bin/carddisp.pl?gene=CHKA
TMPRSS2	Transmembrane Serine Protease 2	Protein Coding	55	GC21M041464	17.4688	https://www.genecards.org/cgi-bin/carddisp.pl?gene=TMPRSS2
IL7	Interleukin 7	Protein Coding	51	GC08M078689	17.4674	https://www.genecards.org/cgi-bin/carddisp.pl?gene=IL7
MANCR	Mitotically Associated Long Non Coding RNA	RNA Gene	18	GC10M004577	17.4596	https://www.genecards.org/cgi-bin/carddisp.pl?gene=MANCR
CCN1	Cellular Communication Network Factor 1	Protein Coding	47	GC01P085581	17.4283	https://www.genecards.org/cgi-bin/carddisp.pl?gene=CCN1
FGF4	Fibroblast Growth Factor 4	Protein Coding	50	GC11M106302	17.3993	https://www.genecards.org/cgi-bin/carddisp.pl?gene=FGF4
CYP1A2	Cytochrome P450 Family 1 Subfamily A Member 2	Protein Coding	52	GC15P074748	17.3789	https://www.genecards.org/cgi-bin/carddisp.pl?gene=CYP1A2
NRP1	Neuropilin 1	Protein Coding	54	GC10M033177	17.3712	https://www.genecards.org/cgi-bin/carddisp.pl?gene=NRP1
MIR661	MicroRNA 661	RNA Gene	19	GC08M143945	17.3642	https://www.genecards.org/cgi-bin/carddisp.pl?gene=MIR661
EPHB4	EPH Receptor B4	Protein Coding	60	GC07M103754	17.3367	https://www.genecards.org/cgi-bin/carddisp.pl?gene=EPHB4
LINC00520	Long Intergenic Non-Protein Coding RNA 520	RNA Gene	21	GC14M055781	17.3344	https://www.genecards.org/cgi-bin/carddisp.pl?gene=LINC00520
RBM38	RNA Binding Motif Protein 38	Protein Coding	44	GC20P057391	17.334	https://www.genecards.org/cgi-bin/carddisp.pl?gene=RBM38
MC1R	Melanocortin 1 Receptor	Protein Coding	55	GC16P089912	17.3021	https://www.genecards.org/cgi-bin/carddisp.pl?gene=MC1R
CTBP1-AS	CTBP1 Antisense RNA	RNA Gene	16	GC04P001210	17.2971	https://www.genecards.org/cgi-bin/carddisp.pl?gene=CTBP1-AS
LINC01852	Long Intergenic Non-Protein Coding RNA 1852	RNA Gene	16	GC15M038062	17.2967	https://www.genecards.org/cgi-bin/carddisp.pl?gene=LINC01852
SYK	Spleen Associated Tyrosine Kinase	Protein Coding	56	GC09P094000	17.296	https://www.genecards.org/cgi-bin/carddisp.pl?gene=SYK
MIF	Macrophage Migration Inhibitory Factor	Protein Coding	55	GC22P023894	17.2484	https://www.genecards.org/cgi-bin/carddisp.pl?gene=MIF
KRT5	Keratin 5	Protein Coding	52	GC12M052514	17.2294	https://www.genecards.org/cgi-bin/carddisp.pl?gene=KRT5
ACVR1	Activin A Receptor Type 1	Protein Coding	59	GC02M157736	17.1793	https://www.genecards.org/cgi-bin/carddisp.pl?gene=ACVR1
IRS1	Insulin Receptor Substrate 1	Protein Coding	54	GC02M226731	17.163	https://www.genecards.org/cgi-bin/carddisp.pl?gene=IRS1
EFNA3	Ephrin A3	Protein Coding	51	GC01P155078	17.1499	https://www.genecards.org/cgi-bin/carddisp.pl?gene=EFNA3
GATA6	GATA Binding Protein 6	Protein Coding	53	GC18P022169	17.1357	https://www.genecards.org/cgi-bin/carddisp.pl?gene=GATA6
WSPAR	WNT Signaling Pathway Activating Non-Coding RNA	RNA Gene	15	GC05P133914	17.1224	https://www.genecards.org/cgi-bin/carddisp.pl?gene=WSPAR
HNF4A	Hepatocyte Nuclear Factor 4 Alpha	Protein Coding	56	GC20P044355	17.0782	https://www.genecards.org/cgi-bin/carddisp.pl?gene=HNF4A
GJA1	Gap Junction Protein Alpha 1	Protein Coding	57	GC06P121436	17.0683	https://www.genecards.org/cgi-bin/carddisp.pl?gene=GJA1
FAM215A	Family With Sequence Similarity 215 Member A	RNA Gene	28	GC17P043917	17.052	https://www.genecards.org/cgi-bin/carddisp.pl?gene=FAM215A
MIR199A2	MicroRNA 199a-2	RNA Gene	23	GC01M172235	17.049	https://www.genecards.org/cgi-bin/carddisp.pl?gene=MIR199A2
TCERG1	Transcription Elongation Regulator 1	Protein Coding	47	GC05P146447	17.033	https://www.genecards.org/cgi-bin/carddisp.pl?gene=TCERG1
ANGPT1	Angiopoietin 1	Protein Coding	52	GC08M107246	17.0243	https://www.genecards.org/cgi-bin/carddisp.pl?gene=ANGPT1
CASP1	Caspase 1	Protein Coding	56	GC11M105025	16.9987	https://www.genecards.org/cgi-bin/carddisp.pl?gene=CASP1
JAG1	Jagged Canonical Notch Ligand 1	Protein Coding	58	GC20M010637	16.9814	https://www.genecards.org/cgi-bin/carddisp.pl?gene=JAG1
LINC00342	Long Intergenic Non-Protein Coding RNA 342	RNA Gene	20	GC02M095807	16.9722	https://www.genecards.org/cgi-bin/carddisp.pl?gene=LINC00342
EFNA1	Ephrin A1	Protein Coding	51	GC01P155127	16.9555	https://www.genecards.org/cgi-bin/carddisp.pl?gene=EFNA1
YY1	YY1 Transcription Factor	Protein Coding	55	GC14P100238	16.9377	https://www.genecards.org/cgi-bin/carddisp.pl?gene=YY1
LINC01089	Long Intergenic Non-Protein Coding RNA 1089	RNA Gene	19	GC12M122732	16.9367	https://www.genecards.org/cgi-bin/carddisp.pl?gene=LINC01089
UGT1A1	UDP Glucuronosyltransferase Family 1 Member A1	Protein Coding	57	GC02P233760	16.9317	https://www.genecards.org/cgi-bin/carddisp.pl?gene=UGT1A1
ADIPOQ	Adiponectin, C1Q And Collagen Domain Containing	Protein Coding	53	GC03P186842	16.9212	https://www.genecards.org/cgi-bin/carddisp.pl?gene=ADIPOQ
MPL	MPL Proto-Oncogene, Thrombopoietin Receptor	Protein Coding	55	GC01P043337	16.9168	https://www.genecards.org/cgi-bin/carddisp.pl?gene=MPL
STXBP5-AS1	STXBP5 Antisense RNA 1	RNA Gene	19	GC06M146841	16.8927	https://www.genecards.org/cgi-bin/carddisp.pl?gene=STXBP5-AS1
STMN1	Stathmin 1	Protein Coding	51	GC01M025884	16.8907	https://www.genecards.org/cgi-bin/carddisp.pl?gene=STMN1
BCAR3	BCAR3 Adaptor Protein, NSP Family Member	Protein Coding	46	GC01M093561	16.8878	https://www.genecards.org/cgi-bin/carddisp.pl?gene=BCAR3
C20orf204	Chromosome 20 Open Reading Frame 204	Protein Coding	24	GC20P065334	16.8676	https://www.genecards.org/cgi-bin/carddisp.pl?gene=C20orf204
NOTCH3	Notch Receptor 3	Protein Coding	58	GC19M015159	16.858	https://www.genecards.org/cgi-bin/carddisp.pl?gene=NOTCH3
MIR637	MicroRNA 637	RNA Gene	18	GC19M003961	16.8416	https://www.genecards.org/cgi-bin/carddisp.pl?gene=MIR637
HOXA11	Homeobox A11	Protein Coding	48	GC07M027766	16.8416	https://www.genecards.org/cgi-bin/carddisp.pl?gene=HOXA11
FOXC2-AS1	FOXC2 Antisense RNA 1	RNA Gene	19	GC16M086566	16.8378	https://www.genecards.org/cgi-bin/carddisp.pl?gene=FOXC2-AS1
CDKN2C	Cyclin Dependent Kinase Inhibitor 2C	Protein Coding	51	GC01P050960	16.8376	https://www.genecards.org/cgi-bin/carddisp.pl?gene=CDKN2C
ALOX5	Arachidonate 5-Lipoxygenase	Protein Coding	54	GC10P045374	16.8241	https://www.genecards.org/cgi-bin/carddisp.pl?gene=ALOX5
MYD88	MYD88 Innate Immune Signal Transduction Adaptor	Protein Coding	56	GC03P038172	16.8196	https://www.genecards.org/cgi-bin/carddisp.pl?gene=MYD88
TNFRSF19	TNF Receptor Superfamily Member 19	Protein Coding	47	GC13P023570	16.8023	https://www.genecards.org/cgi-bin/carddisp.pl?gene=TNFRSF19
HNRNPUL2-BSCL2	HNRNPUL2-BSCL2 Readthrough (NMD Candidate)	RNA Gene	18	GC11M105964	16.7916	https://www.genecards.org/cgi-bin/carddisp.pl?gene=HNRNPUL2-BSCL2
MIR330	MicroRNA 330	RNA Gene	22	GC19M076745	16.773	https://www.genecards.org/cgi-bin/carddisp.pl?gene=MIR330
SCARNA5	Small Cajal Body-Specific RNA 5	RNA Gene	22	GC02P233275	16.7582	https://www.genecards.org/cgi-bin/carddisp.pl?gene=SCARNA5
BCL6	BCL6 Transcription Repressor	Protein Coding	52	GC03M187721	16.7579	https://www.genecards.org/cgi-bin/carddisp.pl?gene=BCL6
ZNF793	Zinc Finger Protein 793	Protein Coding	37	GC19P037506	16.7401	https://www.genecards.org/cgi-bin/carddisp.pl?gene=ZNF793
KLF3-AS1	KLF3 Antisense RNA 1	RNA Gene	21	GC04M038594	16.7089	https://www.genecards.org/cgi-bin/carddisp.pl?gene=KLF3-AS1
CD40	CD40 Molecule	Protein Coding	57	GC20P046118	16.7054	https://www.genecards.org/cgi-bin/carddisp.pl?gene=CD40
ST8SIA6-AS1	ST8SIA6 Antisense RNA 1	RNA Gene	19	GC10P017386	16.7009	https://www.genecards.org/cgi-bin/carddisp.pl?gene=ST8SIA6-AS1
AMACR	Alpha-Methylacyl-CoA Racemase	Protein Coding	51	GC05M033986	16.6978	https://www.genecards.org/cgi-bin/carddisp.pl?gene=AMACR
GRB7	Growth Factor Receptor Bound Protein 7	Protein Coding	50	GC17P071756	16.6769	https://www.genecards.org/cgi-bin/carddisp.pl?gene=GRB7
GPSM2	G Protein Signaling Modulator 2	Protein Coding	48	GC01P108875	16.6768	https://www.genecards.org/cgi-bin/carddisp.pl?gene=GPSM2
MIR622	MicroRNA 622	RNA Gene	17	GC13P090231	16.6419	https://www.genecards.org/cgi-bin/carddisp.pl?gene=MIR622
NCOR2	Nuclear Receptor Corepressor 2	Protein Coding	50	GC12M124324	16.6403	https://www.genecards.org/cgi-bin/carddisp.pl?gene=NCOR2
LCN2	Lipocalin 2	Protein Coding	52	GC09P128149	16.6271	https://www.genecards.org/cgi-bin/carddisp.pl?gene=LCN2
CD4	CD4 Molecule	Protein Coding	57	GC12P006786	16.6246	https://www.genecards.org/cgi-bin/carddisp.pl?gene=CD4
ZNF300P1	Zinc Finger Protein 300 Pseudogene 1	Pseudogene	16	GC05M150930	16.6226	https://www.genecards.org/cgi-bin/carddisp.pl?gene=ZNF300P1
PPIEL	Peptidylprolyl Isomerase E Like Pseudogene	Pseudogene	15	GC01M039522	16.6224	https://www.genecards.org/cgi-bin/carddisp.pl?gene=PPIEL
MALINC1	Mitosis Associated Long Intergenic Non-Coding RNA 1	RNA Gene	19	GC05M140073	16.6058	https://www.genecards.org/cgi-bin/carddisp.pl?gene=MALINC1
FOXP4-AS1	FOXP4 Antisense RNA 1	RNA Gene	19	GC06M078148	16.5925	https://www.genecards.org/cgi-bin/carddisp.pl?gene=FOXP4-AS1
ITGAV	Integrin Subunit Alpha V	Protein Coding	55	GC02P186589	16.5705	https://www.genecards.org/cgi-bin/carddisp.pl?gene=ITGAV
TEK	TEK Receptor Tyrosine Kinase	Protein Coding	58	GC09P027109	16.5622	https://www.genecards.org/cgi-bin/carddisp.pl?gene=TEK
VIP	Vasoactive Intestinal Peptide	Protein Coding	51	GC06P152750	16.5554	https://www.genecards.org/cgi-bin/carddisp.pl?gene=VIP
MIR518B	MicroRNA 518b	RNA Gene	19	GC19P080266	16.5401	https://www.genecards.org/cgi-bin/carddisp.pl?gene=MIR518B
DPP4	Dipeptidyl Peptidase 4	Protein Coding	57	GC02M161992	16.5257	https://www.genecards.org/cgi-bin/carddisp.pl?gene=DPP4
FAN1	FANCD2 And FANCI Associated Nuclease 1	Protein Coding	46	GC15P050337	16.5212	https://www.genecards.org/cgi-bin/carddisp.pl?gene=FAN1
MIR551A	MicroRNA 551a	RNA Gene	21	GC01M003560	16.5068	https://www.genecards.org/cgi-bin/carddisp.pl?gene=MIR551A
SOCS2-AS1	SOCS2 Antisense RNA 1	RNA Gene	19	GC12M093504	16.5057	https://www.genecards.org/cgi-bin/carddisp.pl?gene=SOCS2-AS1
LEF1	Lymphoid Enhancer Binding Factor 1	Protein Coding	55	GC04M108047	16.4991	https://www.genecards.org/cgi-bin/carddisp.pl?gene=LEF1
ID1	Inhibitor Of DNA Binding 1	Protein Coding	48	GC20P031605	16.4972	https://www.genecards.org/cgi-bin/carddisp.pl?gene=ID1
AOC4P	Amine Oxidase Copper Containing 4, Pseudogene	Pseudogene	13	GC17P071893	16.4936	https://www.genecards.org/cgi-bin/carddisp.pl?gene=AOC4P
PRC1	Protein Regulator Of Cytokinesis 1	Protein Coding	47	GC15M090966	16.4921	https://www.genecards.org/cgi-bin/carddisp.pl?gene=PRC1
WNT2	Wnt Family Member 2	Protein Coding	50	GC07M117322	16.4848	https://www.genecards.org/cgi-bin/carddisp.pl?gene=WNT2
HLA-DQB1	Major Histocompatibility Complex, Class II, DQ Beta 1	Protein Coding	49	GC06M077956	16.4832	https://www.genecards.org/cgi-bin/carddisp.pl?gene=HLA-DQB1
MAGI2-AS3	MAGI2 Antisense RNA 3	RNA Gene	21	GC07P079452	16.4715	https://www.genecards.org/cgi-bin/carddisp.pl?gene=MAGI2-AS3
MECOM	MDS1 And EVI1 Complex Locus	Protein Coding	54	GC03M169083	16.4625	https://www.genecards.org/cgi-bin/carddisp.pl?gene=MECOM
TFRC	Transferrin Receptor	Protein Coding	58	GC03M196113	16.4522	https://www.genecards.org/cgi-bin/carddisp.pl?gene=TFRC
UMPS	Uridine Monophosphate Synthetase	Protein Coding	53	GC03P124730	16.4372	https://www.genecards.org/cgi-bin/carddisp.pl?gene=UMPS
NCAM1	Neural Cell Adhesion Molecule 1	Protein Coding	55	GC11P112961	16.4277	https://www.genecards.org/cgi-bin/carddisp.pl?gene=NCAM1
RASSF1-AS1	RASSF1 Antisense RNA 1	RNA Gene	15	GC03P050337	16.4077	https://www.genecards.org/cgi-bin/carddisp.pl?gene=RASSF1-AS1
PTPRG-AS1	PTPRG Antisense RNA 1	RNA Gene	20	GC03M062248	16.407	https://www.genecards.org/cgi-bin/carddisp.pl?gene=PTPRG-AS1
TRB	T Cell Receptor Beta Locus	Protein Coding	24	GC07P152056	16.4035	https://www.genecards.org/cgi-bin/carddisp.pl?gene=TRB
NR3C1	Nuclear Receptor Subfamily 3 Group C Member 1	Protein Coding	56	GC05M143277	16.3965	https://www.genecards.org/cgi-bin/carddisp.pl?gene=NR3C1
KLF5	KLF Transcription Factor 5	Protein Coding	52	GC13P073054	16.3924	https://www.genecards.org/cgi-bin/carddisp.pl?gene=KLF5
ZNF461	Zinc Finger Protein 461	Protein Coding	41	GC19M076537	16.3869	https://www.genecards.org/cgi-bin/carddisp.pl?gene=ZNF461
CASP7	Caspase 7	Protein Coding	56	GC10P113679	16.3792	https://www.genecards.org/cgi-bin/carddisp.pl?gene=CASP7
BRF1	BRF1 RNA Polymerase III Transcription Initiation Factor Subunit	Protein Coding	48	GC14M114363	16.372	https://www.genecards.org/cgi-bin/carddisp.pl?gene=BRF1
TJP1	Tight Junction Protein 1	Protein Coding	51	GC15M029699	16.3576	https://www.genecards.org/cgi-bin/carddisp.pl?gene=TJP1
DSCAM-AS1	DSCAM Antisense RNA 1	RNA Gene	18	GC21P040383	16.3429	https://www.genecards.org/cgi-bin/carddisp.pl?gene=DSCAM-AS1
LINC01564	Long Intergenic Non-Protein Coding RNA 1564	RNA Gene	18	GC06P100527	16.3254	https://www.genecards.org/cgi-bin/carddisp.pl?gene=LINC01564
GADD45A	Growth Arrest And DNA Damage Inducible Alpha	Protein Coding	50	GC01P067685	16.3224	https://www.genecards.org/cgi-bin/carddisp.pl?gene=GADD45A
UBE2C	Ubiquitin Conjugating Enzyme E2 C	Protein Coding	52	GC20P045812	16.3221	https://www.genecards.org/cgi-bin/carddisp.pl?gene=UBE2C
ITGA5	Integrin Subunit Alpha 5	Protein Coding	56	GC12M055176	16.3072	https://www.genecards.org/cgi-bin/carddisp.pl?gene=ITGA5
PDCD4	Programmed Cell Death 4	Protein Coding	50	GC10P110871	16.2981	https://www.genecards.org/cgi-bin/carddisp.pl?gene=PDCD4
MACC1	MET Transcriptional Regulator MACC1	Protein Coding	42	GC07M020140	16.2785	https://www.genecards.org/cgi-bin/carddisp.pl?gene=MACC1
GUCY1B2	Guanylate Cyclase 1 Soluble Subunit Beta 2 (Pseudogene)	Pseudogene	38	GC13M050994	16.2717	https://www.genecards.org/cgi-bin/carddisp.pl?gene=GUCY1B2
MVP	Major Vault Protein	Protein Coding	47	GC16P045000	16.2611	https://www.genecards.org/cgi-bin/carddisp.pl?gene=MVP
HCG11	HLA Complex Group 11	RNA Gene	21	GC06P099980	16.2607	https://www.genecards.org/cgi-bin/carddisp.pl?gene=HCG11
H1-3	H1.3 Linker Histone, Cluster Member	Protein Coding	43	GC06M078704	16.2359	https://www.genecards.org/cgi-bin/carddisp.pl?gene=H1-3
COL1A1	Collagen Type I Alpha 1 Chain	Protein Coding	56	GC17M057583	16.232	https://www.genecards.org/cgi-bin/carddisp.pl?gene=COL1A1
STAT6	Signal Transducer And Activator Of Transcription 6	Protein Coding	57	GC12M057095	16.2197	https://www.genecards.org/cgi-bin/carddisp.pl?gene=STAT6
COLCA1	Colorectal Cancer Associated 1	RNA Gene	29	GC11M111290	16.2193	https://www.genecards.org/cgi-bin/carddisp.pl?gene=COLCA1
PRKACA	Protein Kinase CAMP-Activated Catalytic Subunit Alpha	Protein Coding	59	GC19M015120	16.2077	https://www.genecards.org/cgi-bin/carddisp.pl?gene=PRKACA
SGO1-AS1	SGO1 Antisense RNA 1	RNA Gene	19	GC03P020176	16.2027	https://www.genecards.org/cgi-bin/carddisp.pl?gene=SGO1-AS1
ALDH1A1	Aldehyde Dehydrogenase 1 Family Member A1	Protein Coding	54	GC09M072900	16.1992	https://www.genecards.org/cgi-bin/carddisp.pl?gene=ALDH1A1
TUBA4B	Tubulin Alpha 4b	Protein Coding	31	GC02P219253	16.1603	https://www.genecards.org/cgi-bin/carddisp.pl?gene=TUBA4B
IL2RA	Interleukin 2 Receptor Subunit Alpha	Protein Coding	57	GC10M006010	16.1464	https://www.genecards.org/cgi-bin/carddisp.pl?gene=IL2RA
INS-IGF2	INS-IGF2 Readthrough	Protein Coding	32	GC11M007354	16.139	https://www.genecards.org/cgi-bin/carddisp.pl?gene=INS-IGF2
LINC02605	Long Intergenic Non-Protein Coding RNA 2605	RNA Gene	14	GC08P078838	16.1093	https://www.genecards.org/cgi-bin/carddisp.pl?gene=LINC02605
CCN2	Cellular Communication Network Factor 2	Protein Coding	53	GC06M131948	16.0929	https://www.genecards.org/cgi-bin/carddisp.pl?gene=CCN2
SOD1	Superoxide Dismutase 1	Protein Coding	60	GC21P031659	16.0894	https://www.genecards.org/cgi-bin/carddisp.pl?gene=SOD1
PIK3R2	Phosphoinositide-3-Kinase Regulatory Subunit 2	Protein Coding	56	GC19P018153	16.0836	https://www.genecards.org/cgi-bin/carddisp.pl?gene=PIK3R2
CRNN	Cornulin	Protein Coding	43	GC01M154233	16.0815	https://www.genecards.org/cgi-bin/carddisp.pl?gene=CRNN
CDC25A	Cell Division Cycle 25A	Protein Coding	54	GC03M048229	16.0777	https://www.genecards.org/cgi-bin/carddisp.pl?gene=CDC25A
DUSP1	Dual Specificity Phosphatase 1	Protein Coding	52	GC05M172768	16.0526	https://www.genecards.org/cgi-bin/carddisp.pl?gene=DUSP1
FOXP1	Forkhead Box P1	Protein Coding	51	GC03M070954	16.0495	https://www.genecards.org/cgi-bin/carddisp.pl?gene=FOXP1
HIC1	HIC ZBTB Transcriptional Repressor 1	Protein Coding	48	GC17P002054	16.0485	https://www.genecards.org/cgi-bin/carddisp.pl?gene=HIC1
RHO	Rhodopsin	Protein Coding	55	GC03P135771	16.022	https://www.genecards.org/cgi-bin/carddisp.pl?gene=RHO
PURPL	P53 Upregulated Regulator Of P53 Levels	RNA Gene	16	GC05P027217	15.9942	https://www.genecards.org/cgi-bin/carddisp.pl?gene=PURPL
LEF1-AS1	LEF1 Antisense RNA 1	RNA Gene	22	GC04P108167	15.9674	https://www.genecards.org/cgi-bin/carddisp.pl?gene=LEF1-AS1
WNT3A	Wnt Family Member 3A	Protein Coding	55	GC01P229900	15.9589	https://www.genecards.org/cgi-bin/carddisp.pl?gene=WNT3A
MIR346	MicroRNA 346	RNA Gene	23	GC10M086264	15.9583	https://www.genecards.org/cgi-bin/carddisp.pl?gene=MIR346
OVAAL	Ovarian Adenocarcinoma Amplified Long Non-Coding RNA	RNA Gene	19	GC01P180509	15.9388	https://www.genecards.org/cgi-bin/carddisp.pl?gene=OVAAL
CDH13	Cadherin 13	Protein Coding	51	GC16P082626	15.9292	https://www.genecards.org/cgi-bin/carddisp.pl?gene=CDH13
MDK	Midkine	Protein Coding	51	GC11P046380	15.9287	https://www.genecards.org/cgi-bin/carddisp.pl?gene=MDK
LINC01088	Long Intergenic Non-Protein Coding RNA 1088	RNA Gene	19	GC04P078971	15.9162	https://www.genecards.org/cgi-bin/carddisp.pl?gene=LINC01088
SOD2-OT1	SOD2 Overlapping Transcript 1	RNA Gene	15	GC06M159772	15.909	https://www.genecards.org/cgi-bin/carddisp.pl?gene=SOD2-OT1
XRCC5	X-Ray Repair Cross Complementing 5	Protein Coding	51	GC02P216107	15.8996	https://www.genecards.org/cgi-bin/carddisp.pl?gene=XRCC5
CEACAM7	CEA Cell Adhesion Molecule 7	Protein Coding	44	GC19M041673	15.8835	https://www.genecards.org/cgi-bin/carddisp.pl?gene=CEACAM7
PAX8	Paired Box 8	Protein Coding	51	GC02M113215	15.8667	https://www.genecards.org/cgi-bin/carddisp.pl?gene=PAX8
CAPN9	Calpain 9	Protein Coding	48	GC01P230747	15.8292	https://www.genecards.org/cgi-bin/carddisp.pl?gene=CAPN9
TG	Thyroglobulin	Protein Coding	51	GC08P132866	15.8249	https://www.genecards.org/cgi-bin/carddisp.pl?gene=TG
POLR2E	RNA Polymerase II, I And III Subunit E	Protein Coding	50	GC19M001086	15.823	https://www.genecards.org/cgi-bin/carddisp.pl?gene=POLR2E
MIR574	MicroRNA 574	RNA Gene	23	GC04P039002	15.8206	https://www.genecards.org/cgi-bin/carddisp.pl?gene=MIR574
NNMT	Nicotinamide N-Methyltransferase	Protein Coding	51	GC11P114257	15.7949	https://www.genecards.org/cgi-bin/carddisp.pl?gene=NNMT
KITLG	KIT Ligand	Protein Coding	53	GC12M088492	15.7945	https://www.genecards.org/cgi-bin/carddisp.pl?gene=KITLG
SOX5	SRY-Box Transcription Factor 5	Protein Coding	52	GC12M023529	15.793	https://www.genecards.org/cgi-bin/carddisp.pl?gene=SOX5
MSLN	Mesothelin	Protein Coding	50	GC16P019819	15.7847	https://www.genecards.org/cgi-bin/carddisp.pl?gene=MSLN
IL4R	Interleukin 4 Receptor	Protein Coding	55	GC16P044786	15.7821	https://www.genecards.org/cgi-bin/carddisp.pl?gene=IL4R
SOCS3	Suppressor Of Cytokine Signaling 3	Protein Coding	50	GC17M078356	15.7802	https://www.genecards.org/cgi-bin/carddisp.pl?gene=SOCS3
EDN1	Endothelin 1	Protein Coding	55	GC06P012256	15.78	https://www.genecards.org/cgi-bin/carddisp.pl?gene=EDN1
MCM4	Minichromosome Maintenance Complex Component 4	Protein Coding	54	GC08P047965	15.7536	https://www.genecards.org/cgi-bin/carddisp.pl?gene=MCM4
CALR	Calreticulin	Protein Coding	58	GC19P012938	15.753	https://www.genecards.org/cgi-bin/carddisp.pl?gene=CALR
STARD13	StAR Related Lipid Transfer Domain Containing 13	Protein Coding	47	GC13M033103	15.7518	https://www.genecards.org/cgi-bin/carddisp.pl?gene=STARD13
PYY	Peptide YY	Protein Coding	49	GC17M043952	15.7422	https://www.genecards.org/cgi-bin/carddisp.pl?gene=PYY
DKK3	Dickkopf WNT Signaling Pathway Inhibitor 3	Protein Coding	48	GC11M011962	15.7388	https://www.genecards.org/cgi-bin/carddisp.pl?gene=DKK3
MDM4	MDM4 Regulator Of P53	Protein Coding	52	GC01P204516	15.7147	https://www.genecards.org/cgi-bin/carddisp.pl?gene=MDM4
BRMS1	BRMS1 Transcriptional Repressor And Anoikis Regulator	Protein Coding	43	GC11M106161	15.7115	https://www.genecards.org/cgi-bin/carddisp.pl?gene=BRMS1
GABPB1-AS1	GABPB1 Antisense RNA 1	RNA Gene	18	GC15P052519	15.7112	https://www.genecards.org/cgi-bin/carddisp.pl?gene=GABPB1-AS1
CD36	CD36 Molecule	Protein Coding	57	GC07P080369	15.698	https://www.genecards.org/cgi-bin/carddisp.pl?gene=CD36
LINC00598	Long Intergenic Non-Protein Coding RNA 598	RNA Gene	20	GC13M040122	15.6927	https://www.genecards.org/cgi-bin/carddisp.pl?gene=LINC00598
CDX1	Caudal Type Homeobox 1	Protein Coding	44	GC05P150166	15.6786	https://www.genecards.org/cgi-bin/carddisp.pl?gene=CDX1
MTDH	Metadherin	Protein Coding	47	GC08P097644	15.6771	https://www.genecards.org/cgi-bin/carddisp.pl?gene=MTDH
PTK2B	Protein Tyrosine Kinase 2 Beta	Protein Coding	56	GC08P027311	15.6752	https://www.genecards.org/cgi-bin/carddisp.pl?gene=PTK2B
LINC01016	Long Intergenic Non-Protein Coding RNA 1016	RNA Gene	17	GC06M079158	15.6338	https://www.genecards.org/cgi-bin/carddisp.pl?gene=LINC01016
CARS2	Cysteinyl-TRNA Synthetase 2, Mitochondrial	Protein Coding	49	GC13M110641	15.6318	https://www.genecards.org/cgi-bin/carddisp.pl?gene=CARS2
IL24	Interleukin 24	Protein Coding	48	GC01P206897	15.6155	https://www.genecards.org/cgi-bin/carddisp.pl?gene=IL24
HK2	Hexokinase 2	Protein Coding	52	GC02P074833	15.6113	https://www.genecards.org/cgi-bin/carddisp.pl?gene=HK2
MAD2L1	Mitotic Arrest Deficient 2 Like 1	Protein Coding	51	GC04M120055	15.6107	https://www.genecards.org/cgi-bin/carddisp.pl?gene=MAD2L1
LINC01671	Long Intergenic Non-Protein Coding RNA 1671	RNA Gene	17	GC21M042579	15.6051	https://www.genecards.org/cgi-bin/carddisp.pl?gene=LINC01671
STAT5A	Signal Transducer And Activator Of Transcription 5A	Protein Coding	55	GC17P042287	15.5949	https://www.genecards.org/cgi-bin/carddisp.pl?gene=STAT5A
BTRC	Beta-Transducin Repeat Containing E3 Ubiquitin Protein Ligase	Protein Coding	52	GC10P101354	15.5934	https://www.genecards.org/cgi-bin/carddisp.pl?gene=BTRC
ADH1B	Alcohol Dehydrogenase 1B (Class I), Beta Polypeptide	Protein Coding	51	GC04M099304	15.5753	https://www.genecards.org/cgi-bin/carddisp.pl?gene=ADH1B
IDO1	Indoleamine 2,3-Dioxygenase 1	Protein Coding	53	GC08P039891	15.5682	https://www.genecards.org/cgi-bin/carddisp.pl?gene=IDO1
MAPK10	Mitogen-Activated Protein Kinase 10	Protein Coding	56	GC04M085990	15.5666	https://www.genecards.org/cgi-bin/carddisp.pl?gene=MAPK10
PML	PML Nuclear Body Scaffold	Protein Coding	53	GC15P073994	15.5601	https://www.genecards.org/cgi-bin/carddisp.pl?gene=PML
FUT3	Fucosyltransferase 3 (Lewis Blood Group)	Protein Coding	47	GC19M008606	15.5504	https://www.genecards.org/cgi-bin/carddisp.pl?gene=FUT3
MIR302C	MicroRNA 302c	RNA Gene	22	GC04M112842	15.528	https://www.genecards.org/cgi-bin/carddisp.pl?gene=MIR302C
PRKD1	Protein Kinase D1	Protein Coding	56	GC14M029576	15.5114	https://www.genecards.org/cgi-bin/carddisp.pl?gene=PRKD1
HLA-G	Major Histocompatibility Complex, Class I, G	Protein Coding	50	GC06P100145	15.5104	https://www.genecards.org/cgi-bin/carddisp.pl?gene=HLA-G
HSD17B1	Hydroxysteroid 17-Beta Dehydrogenase 1	Protein Coding	48	GC17P071884	15.5075	https://www.genecards.org/cgi-bin/carddisp.pl?gene=HSD17B1
SPINT1	Serine Peptidase Inhibitor, Kunitz Type 1	Protein Coding	48	GC15P040844	15.5069	https://www.genecards.org/cgi-bin/carddisp.pl?gene=SPINT1
SRGAP1	SLIT-ROBO Rho GTPase Activating Protein 1	Protein Coding	50	GC12P063844	15.4858	https://www.genecards.org/cgi-bin/carddisp.pl?gene=SRGAP1
MIR635	MicroRNA 635	RNA Gene	18	GC17M068424	15.4843	https://www.genecards.org/cgi-bin/carddisp.pl?gene=MIR635
CCR5	C-C Motif Chemokine Receptor 5	Protein Coding	53	GC03P050771	15.4806	https://www.genecards.org/cgi-bin/carddisp.pl?gene=CCR5
SNCG	Synuclein Gamma	Protein Coding	48	GC10P096570	15.4674	https://www.genecards.org/cgi-bin/carddisp.pl?gene=SNCG
LINC00623	Long Intergenic Non-Protein Coding RNA 623	RNA Gene	18	GC01P121646	15.4626	https://www.genecards.org/cgi-bin/carddisp.pl?gene=LINC00623
WNT6	Wnt Family Member 6	Protein Coding	49	GC02P218859	15.4515	https://www.genecards.org/cgi-bin/carddisp.pl?gene=WNT6
DDX19A-DT	DDX19A Divergent Transcript	RNA Gene	16	GC16M071341	15.4507	https://www.genecards.org/cgi-bin/carddisp.pl?gene=DDX19A-DT
CEBPB	CCAAT Enhancer Binding Protein Beta	Protein Coding	50	GC20P050190	15.4476	https://www.genecards.org/cgi-bin/carddisp.pl?gene=CEBPB
GPX1	Glutathione Peroxidase 1	Protein Coding	52	GC03M052166	15.4288	https://www.genecards.org/cgi-bin/carddisp.pl?gene=GPX1
ITGB4	Integrin Subunit Beta 4	Protein Coding	56	GC17P075721	15.4193	https://www.genecards.org/cgi-bin/carddisp.pl?gene=ITGB4
SH2B3	SH2B Adaptor Protein 3	Protein Coding	54	GC12P111405	15.4131	https://www.genecards.org/cgi-bin/carddisp.pl?gene=SH2B3
KDM4C	Lysine Demethylase 4C	Protein Coding	48	GC09P006720	15.4099	https://www.genecards.org/cgi-bin/carddisp.pl?gene=KDM4C
DDR2	Discoidin Domain Receptor Tyrosine Kinase 2	Protein Coding	59	GC01P162631	15.4085	https://www.genecards.org/cgi-bin/carddisp.pl?gene=DDR2
MST1R	Macrophage Stimulating 1 Receptor	Protein Coding	56	GC03M052200	15.407	https://www.genecards.org/cgi-bin/carddisp.pl?gene=MST1R
HLA-DRB1	Major Histocompatibility Complex, Class II, DR Beta 1	Protein Coding	54	GC06M077947	15.4009	https://www.genecards.org/cgi-bin/carddisp.pl?gene=HLA-DRB1
F3	Coagulation Factor III, Tissue Factor	Protein Coding	52	GC01M094667	15.397	https://www.genecards.org/cgi-bin/carddisp.pl?gene=F3
LINC00365	Long Intergenic Non-Protein Coding RNA 365	RNA Gene	19	GC13M030103	15.3718	https://www.genecards.org/cgi-bin/carddisp.pl?gene=LINC00365
MIR662	MicroRNA 662	RNA Gene	18	GC16P019820	15.3448	https://www.genecards.org/cgi-bin/carddisp.pl?gene=MIR662
HTATIP2	HIV-1 Tat Interactive Protein 2	Protein Coding	47	GC11P020363	15.3389	https://www.genecards.org/cgi-bin/carddisp.pl?gene=HTATIP2
RACK1	Receptor For Activated C Kinase 1	Protein Coding	50	GC05M182124	15.3286	https://www.genecards.org/cgi-bin/carddisp.pl?gene=RACK1
MAP2K4	Mitogen-Activated Protein Kinase Kinase 4	Protein Coding	53	GC17P012020	15.3169	https://www.genecards.org/cgi-bin/carddisp.pl?gene=MAP2K4
RHOB	Ras Homolog Family Member B	Protein Coding	51	GC02P020447	15.2898	https://www.genecards.org/cgi-bin/carddisp.pl?gene=RHOB
MIR648	MicroRNA 648	RNA Gene	18	GC22M017980	15.2881	https://www.genecards.org/cgi-bin/carddisp.pl?gene=MIR648
CD80	CD80 Molecule	Protein Coding	51	GC03M119524	15.2776	https://www.genecards.org/cgi-bin/carddisp.pl?gene=CD80
CXCL10	C-X-C Motif Chemokine Ligand 10	Protein Coding	51	GC04M076021	15.2776	https://www.genecards.org/cgi-bin/carddisp.pl?gene=CXCL10
PRDM2	PR/SET Domain 2	Protein Coding	48	GC01P013700	15.2717	https://www.genecards.org/cgi-bin/carddisp.pl?gene=PRDM2
TGIF1	TGFB Induced Factor Homeobox 1	Protein Coding	53	GC18P003411	15.2336	https://www.genecards.org/cgi-bin/carddisp.pl?gene=TGIF1
HSPD1	Heat Shock Protein Family D (Hsp60) Member 1	Protein Coding	55	GC02M197486	15.2289	https://www.genecards.org/cgi-bin/carddisp.pl?gene=HSPD1
PLCG1	Phospholipase C Gamma 1	Protein Coding	54	GC20P041136	15.2155	https://www.genecards.org/cgi-bin/carddisp.pl?gene=PLCG1
HLA-B	Major Histocompatibility Complex, Class I, B	Protein Coding	53	GC06M077857	15.2091	https://www.genecards.org/cgi-bin/carddisp.pl?gene=HLA-B
CEACAM6	CEA Cell Adhesion Molecule 6	Protein Coding	48	GC19P041750	15.2057	https://www.genecards.org/cgi-bin/carddisp.pl?gene=CEACAM6
TKT	Transketolase	Protein Coding	52	GC03M053224	15.2049	https://www.genecards.org/cgi-bin/carddisp.pl?gene=TKT
PRL	Prolactin	Protein Coding	50	GC06M022287	15.2012	https://www.genecards.org/cgi-bin/carddisp.pl?gene=PRL
MIR500A	MicroRNA 500a	RNA Gene	18	GC0XP050008	15.1997	https://www.genecards.org/cgi-bin/carddisp.pl?gene=MIR500A
IGSF9B	Immunoglobulin Superfamily Member 9B	Protein Coding	42	GC11M134005	15.1877	https://www.genecards.org/cgi-bin/carddisp.pl?gene=IGSF9B
DDIT3	DNA Damage Inducible Transcript 3	Protein Coding	52	GC12M057516	15.1836	https://www.genecards.org/cgi-bin/carddisp.pl?gene=DDIT3
LINC00659	Long Intergenic Non-Protein Coding RNA 659	RNA Gene	18	GC20M062774	15.1795	https://www.genecards.org/cgi-bin/carddisp.pl?gene=LINC00659
REG4	Regenerating Family Member 4	Protein Coding	47	GC01M119794	15.1783	https://www.genecards.org/cgi-bin/carddisp.pl?gene=REG4
VIM-AS1	VIM Antisense RNA 1	RNA Gene	21	GC10M017172	15.1771	https://www.genecards.org/cgi-bin/carddisp.pl?gene=VIM-AS1
NR4A1	Nuclear Receptor Subfamily 4 Group A Member 1	Protein Coding	55	GC12P052022	15.1752	https://www.genecards.org/cgi-bin/carddisp.pl?gene=NR4A1
CARD8-AS1	CARD8 Antisense RNA 1	RNA Gene	17	GC19P048255	15.1672	https://www.genecards.org/cgi-bin/carddisp.pl?gene=CARD8-AS1
CDC25C	Cell Division Cycle 25C	Protein Coding	55	GC05M138285	15.1635	https://www.genecards.org/cgi-bin/carddisp.pl?gene=CDC25C
FOXA1	Forkhead Box A1	Protein Coding	51	GC14M037589	15.0478	https://www.genecards.org/cgi-bin/carddisp.pl?gene=FOXA1
FZD7	Frizzled Class Receptor 7	Protein Coding	52	GC02P202117	15.0188	https://www.genecards.org/cgi-bin/carddisp.pl?gene=FZD7
LOC107303338	3p25 FANCD2 Alu-Mediated Recombination Region	Functional Element	4	GC03P014300	15.0177	https://www.genecards.org/cgi-bin/carddisp.pl?gene=LOC107303338
NFKB2	Nuclear Factor Kappa B Subunit 2	Protein Coding	59	GC10P102394	14.9948	https://www.genecards.org/cgi-bin/carddisp.pl?gene=NFKB2
IFNA2	Interferon Alpha 2	Protein Coding	51	GC09M021384	14.9946	https://www.genecards.org/cgi-bin/carddisp.pl?gene=IFNA2
PLA2G4A	Phospholipase A2 Group IVA	Protein Coding	55	GC01P186798	14.9922	https://www.genecards.org/cgi-bin/carddisp.pl?gene=PLA2G4A
ARNT	Aryl Hydrocarbon Receptor Nuclear Translocator	Protein Coding	51	GC01M150809	14.9876	https://www.genecards.org/cgi-bin/carddisp.pl?gene=ARNT
EREG	Epiregulin	Protein Coding	50	GC04P074366	14.968	https://www.genecards.org/cgi-bin/carddisp.pl?gene=EREG
ACVR1B	Activin A Receptor Type 1B	Protein Coding	53	GC12P051951	14.9581	https://www.genecards.org/cgi-bin/carddisp.pl?gene=ACVR1B
CD8A	CD8 Subunit Alpha	Protein Coding	54	GC02M086784	14.9445	https://www.genecards.org/cgi-bin/carddisp.pl?gene=CD8A
POU5F1P4	POU Class 5 Homeobox 1 Pseudogene 4	Pseudogene	17	GC01P155448	14.9424	https://www.genecards.org/cgi-bin/carddisp.pl?gene=POU5F1P4
NCOR1	Nuclear Receptor Corepressor 1	Protein Coding	51	GC17M016029	14.9334	https://www.genecards.org/cgi-bin/carddisp.pl?gene=NCOR1
STK33	Serine/Threonine Kinase 33	Protein Coding	50	GC11M008335	14.9253	https://www.genecards.org/cgi-bin/carddisp.pl?gene=STK33
MROCKI	MARCKS Cis Regulating LncRNA Promoter Of Cytokines And Inflammation	RNA Gene	17	GC06M113869	14.9111	https://www.genecards.org/cgi-bin/carddisp.pl?gene=MROCKI
POSTN	Periostin	Protein Coding	50	GC13M037562	14.9072	https://www.genecards.org/cgi-bin/carddisp.pl?gene=POSTN
HSPA1A	Heat Shock Protein Family A (Hsp70) Member 1A	Protein Coding	53	GC06P100221	14.8703	https://www.genecards.org/cgi-bin/carddisp.pl?gene=HSPA1A
SSTR2	Somatostatin Receptor 2	Protein Coding	53	GC17P073165	14.8654	https://www.genecards.org/cgi-bin/carddisp.pl?gene=SSTR2
CLU	Clusterin	Protein Coding	54	GC08M027596	14.8637	https://www.genecards.org/cgi-bin/carddisp.pl?gene=CLU
PAX8-AS1	PAX8 Antisense RNA 1	RNA Gene	20	GC02P125229	14.8632	https://www.genecards.org/cgi-bin/carddisp.pl?gene=PAX8-AS1
EPHX1	Epoxide Hydrolase 1	Protein Coding	52	GC01P225810	14.856	https://www.genecards.org/cgi-bin/carddisp.pl?gene=EPHX1
DELEC1	Deleted In Esophageal Cancer 1	RNA Gene	30	GC09P120262	14.8508	https://www.genecards.org/cgi-bin/carddisp.pl?gene=DELEC1
STAT5B	Signal Transducer And Activator Of Transcription 5B	Protein Coding	57	GC17M042199	14.811	https://www.genecards.org/cgi-bin/carddisp.pl?gene=STAT5B
NEK8	NIMA Related Kinase 8	Protein Coding	48	GC17P028725	14.8023	https://www.genecards.org/cgi-bin/carddisp.pl?gene=NEK8
MIR611	MicroRNA 611	RNA Gene	18	GC11M061792	14.7966	https://www.genecards.org/cgi-bin/carddisp.pl?gene=MIR611
APOB	Apolipoprotein B	Protein Coding	53	GC02M020956	14.7912	https://www.genecards.org/cgi-bin/carddisp.pl?gene=APOB
SMO	Smoothened, Frizzled Class Receptor	Protein Coding	57	GC07P133120	14.7781	https://www.genecards.org/cgi-bin/carddisp.pl?gene=SMO
XRCC6	X-Ray Repair Cross Complementing 6	Protein Coding	52	GC22P050124	14.7777	https://www.genecards.org/cgi-bin/carddisp.pl?gene=XRCC6
FLT3	Fms Related Receptor Tyrosine Kinase 3	Protein Coding	60	GC13M028003	14.7767	https://www.genecards.org/cgi-bin/carddisp.pl?gene=FLT3
CUL1	Cullin 1	Protein Coding	50	GC07P148697	14.7662	https://www.genecards.org/cgi-bin/carddisp.pl?gene=CUL1
NAT1	N-Acetyltransferase 1	Protein Coding	51	GC08P018183	14.7462	https://www.genecards.org/cgi-bin/carddisp.pl?gene=NAT1
NOS3	Nitric Oxide Synthase 3	Protein Coding	56	GC07P151739	14.7433	https://www.genecards.org/cgi-bin/carddisp.pl?gene=NOS3
PTPN3	Protein Tyrosine Phosphatase Non-Receptor Type 3	Protein Coding	51	GC09M109375	14.7431	https://www.genecards.org/cgi-bin/carddisp.pl?gene=PTPN3
IGFBP5	Insulin Like Growth Factor Binding Protein 5	Protein Coding	50	GC02M216672	14.7414	https://www.genecards.org/cgi-bin/carddisp.pl?gene=IGFBP5
SQSTM1	Sequestosome 1	Protein Coding	56	GC05P179806	14.7341	https://www.genecards.org/cgi-bin/carddisp.pl?gene=SQSTM1
CCNG1	Cyclin G1	Protein Coding	47	GC05P163438	14.7322	https://www.genecards.org/cgi-bin/carddisp.pl?gene=CCNG1
GSTM3	Glutathione S-Transferase Mu 3	Protein Coding	53	GC01M109733	14.7322	https://www.genecards.org/cgi-bin/carddisp.pl?gene=GSTM3
ACTB	Actin Beta	Protein Coding	56	GC07M005527	14.711	https://www.genecards.org/cgi-bin/carddisp.pl?gene=ACTB
PPARA	Peroxisome Proliferator Activated Receptor Alpha	Protein Coding	51	GC22P046150	14.706	https://www.genecards.org/cgi-bin/carddisp.pl?gene=PPARA
FAP	Fibroblast Activation Protein Alpha	Protein Coding	53	GC02M162170	14.6667	https://www.genecards.org/cgi-bin/carddisp.pl?gene=FAP
PEBP1	Phosphatidylethanolamine Binding Protein 1	Protein Coding	53	GC12P118135	14.6472	https://www.genecards.org/cgi-bin/carddisp.pl?gene=PEBP1
MIR133A1	MicroRNA 133a-1	RNA Gene	19	GC18M029364	14.6394	https://www.genecards.org/cgi-bin/carddisp.pl?gene=MIR133A1
PTPN1	Protein Tyrosine Phosphatase Non-Receptor Type 1	Protein Coding	57	GC20P050510	14.6331	https://www.genecards.org/cgi-bin/carddisp.pl?gene=PTPN1
PTTG1	PTTG1 Regulator Of Sister Chromatid Separation, Securin	Protein Coding	47	GC05P160422	14.6143	https://www.genecards.org/cgi-bin/carddisp.pl?gene=PTTG1
SFTA3	Surfactant Associated 3	RNA Gene	36	GC14M036474	14.5974	https://www.genecards.org/cgi-bin/carddisp.pl?gene=SFTA3
ADAM17	ADAM Metallopeptidase Domain 17	Protein Coding	58	GC02M009488	14.5764	https://www.genecards.org/cgi-bin/carddisp.pl?gene=ADAM17
FGA	Fibrinogen Alpha Chain	Protein Coding	56	GC04M154583	14.5738	https://www.genecards.org/cgi-bin/carddisp.pl?gene=FGA
LIMK1	LIM Domain Kinase 1	Protein Coding	56	GC07P074082	14.5533	https://www.genecards.org/cgi-bin/carddisp.pl?gene=LIMK1
LEPR	Leptin Receptor	Protein Coding	57	GC01P065421	14.5494	https://www.genecards.org/cgi-bin/carddisp.pl?gene=LEPR
LINC02154	Long Intergenic Non-Protein Coding RNA 2154	RNA Gene	16	GC0XM013418	14.5375	https://www.genecards.org/cgi-bin/carddisp.pl?gene=LINC02154
FGF3	Fibroblast Growth Factor 3	Protein Coding	52	GC11M106303	14.5372	https://www.genecards.org/cgi-bin/carddisp.pl?gene=FGF3
AHR	Aryl Hydrocarbon Receptor	Protein Coding	54	GC07P016916	14.5296	https://www.genecards.org/cgi-bin/carddisp.pl?gene=AHR
SHBG	Sex Hormone Binding Globulin	Protein Coding	48	GC17P007613	14.5274	https://www.genecards.org/cgi-bin/carddisp.pl?gene=SHBG
WNT3	Wnt Family Member 3	Protein Coding	53	GC17M046762	14.5064	https://www.genecards.org/cgi-bin/carddisp.pl?gene=WNT3
INSR	Insulin Receptor	Protein Coding	60	GC19M007112	14.5022	https://www.genecards.org/cgi-bin/carddisp.pl?gene=INSR
FBXL19-AS1	FBXL19 Antisense RNA 1	RNA Gene	24	GC16M040136	14.4924	https://www.genecards.org/cgi-bin/carddisp.pl?gene=FBXL19-AS1
LMNB2	Lamin B2	Protein Coding	49	GC19M008344	14.487	https://www.genecards.org/cgi-bin/carddisp.pl?gene=LMNB2
MIR455	MicroRNA 455	RNA Gene	22	GC09P114209	14.4843	https://www.genecards.org/cgi-bin/carddisp.pl?gene=MIR455
URGCP	Upregulator Of Cell Proliferation	Protein Coding	43	GC07M043876	14.4708	https://www.genecards.org/cgi-bin/carddisp.pl?gene=URGCP
EXO1	Exonuclease 1	Protein Coding	50	GC01P241847	14.4627	https://www.genecards.org/cgi-bin/carddisp.pl?gene=EXO1
BDNF	Brain Derived Neurotrophic Factor	Protein Coding	56	GC11M027654	14.4575	https://www.genecards.org/cgi-bin/carddisp.pl?gene=BDNF
MIR590	MicroRNA 590	RNA Gene	22	GC07P074191	14.4411	https://www.genecards.org/cgi-bin/carddisp.pl?gene=MIR590
TRIP13	Thyroid Hormone Receptor Interactor 13	Protein Coding	47	GC05P000892	14.4397	https://www.genecards.org/cgi-bin/carddisp.pl?gene=TRIP13
HDC	Histidine Decarboxylase	Protein Coding	51	GC15M050241	14.4313	https://www.genecards.org/cgi-bin/carddisp.pl?gene=HDC
KDM1A	Lysine Demethylase 1A	Protein Coding	56	GC01P023019	14.4182	https://www.genecards.org/cgi-bin/carddisp.pl?gene=KDM1A
TSG101	Tumor Susceptibility 101	Protein Coding	50	GC11M018468	14.418	https://www.genecards.org/cgi-bin/carddisp.pl?gene=TSG101
EWSAT1	Ewing Sarcoma Associated Transcript 1	RNA Gene	22	GC15P129581	14.4147	https://www.genecards.org/cgi-bin/carddisp.pl?gene=EWSAT1
MIR34AHG	MIR34A Host Gene	RNA Gene	19	GC01M009144	14.4041	https://www.genecards.org/cgi-bin/carddisp.pl?gene=MIR34AHG
MAGEA4	MAGE Family Member A4	Protein Coding	44	GC0XP151912	14.3995	https://www.genecards.org/cgi-bin/carddisp.pl?gene=MAGEA4
CTSE	Cathepsin E	Protein Coding	49	GC01M206009	14.3988	https://www.genecards.org/cgi-bin/carddisp.pl?gene=CTSE
TET2	Tet Methylcytosine Dioxygenase 2	Protein Coding	52	GC04P105145	14.3937	https://www.genecards.org/cgi-bin/carddisp.pl?gene=TET2
PECAM1	Platelet And Endothelial Cell Adhesion Molecule 1	Protein Coding	48	GC17M064319	14.3906	https://www.genecards.org/cgi-bin/carddisp.pl?gene=PECAM1
DMBT1	Deleted In Malignant Brain Tumors 1	Protein Coding	47	GC10P122560	14.3716	https://www.genecards.org/cgi-bin/carddisp.pl?gene=DMBT1
AREL1	Apoptosis Resistant E3 Ubiquitin Protein Ligase 1	Protein Coding	44	GC14M074653	14.3541	https://www.genecards.org/cgi-bin/carddisp.pl?gene=AREL1
MTAP	Methylthioadenosine Phosphorylase	Protein Coding	56	GC09P021792	14.3296	https://www.genecards.org/cgi-bin/carddisp.pl?gene=MTAP
PGM5-AS1	PGM5 Antisense RNA 1	RNA Gene	18	GC09M069435	14.3025	https://www.genecards.org/cgi-bin/carddisp.pl?gene=PGM5-AS1
IL3	Interleukin 3	Protein Coding	52	GC05P132060	14.2778	https://www.genecards.org/cgi-bin/carddisp.pl?gene=IL3
CASP6	Caspase 6	Protein Coding	55	GC04M109688	14.2707	https://www.genecards.org/cgi-bin/carddisp.pl?gene=CASP6
RAB4B-EGLN2	RAB4B-EGLN2 Readthrough (NMD Candidate)	RNA Gene	17	GC19P040778	14.261	https://www.genecards.org/cgi-bin/carddisp.pl?gene=RAB4B-EGLN2
H2AX	H2A.X Variant Histone	Protein Coding	50	GC11M119370	14.2319	https://www.genecards.org/cgi-bin/carddisp.pl?gene=H2AX
LAMC1-AS1	LAMC1 Antisense RNA 1	RNA Gene	15	GC01M183138	14.2277	https://www.genecards.org/cgi-bin/carddisp.pl?gene=LAMC1-AS1
MTR	5-Methyltetrahydrofolate-Homocysteine Methyltransferase	Protein Coding	54	GC01P236795	14.2155	https://www.genecards.org/cgi-bin/carddisp.pl?gene=MTR
PIP	Prolactin Induced Protein	Protein Coding	46	GC07P143132	14.2093	https://www.genecards.org/cgi-bin/carddisp.pl?gene=PIP
CDK7	Cyclin Dependent Kinase 7	Protein Coding	52	GC05P069454	14.1998	https://www.genecards.org/cgi-bin/carddisp.pl?gene=CDK7
COL18A1	Collagen Type XVIII Alpha 1 Chain	Protein Coding	53	GC21P045405	14.171	https://www.genecards.org/cgi-bin/carddisp.pl?gene=COL18A1
ENSG00000275307		RNA Gene	8	GC22P049661	14.1474	https://www.genecards.org/cgi-bin/carddisp.pl?gene=ENSG00000275307
ENSG00000276965		RNA Gene	8	GC22P049660	14.1474	https://www.genecards.org/cgi-bin/carddisp.pl?gene=ENSG00000276965
XBP1	X-Box Binding Protein 1	Protein Coding	52	GC22M028794	14.1341	https://www.genecards.org/cgi-bin/carddisp.pl?gene=XBP1
DLGAP4-AS1	DLGAP4 Antisense RNA 1	RNA Gene	18	GC20M036509	14.1085	https://www.genecards.org/cgi-bin/carddisp.pl?gene=DLGAP4-AS1
F2	Coagulation Factor II, Thrombin	Protein Coding	56	GC11P046793	14.1043	https://www.genecards.org/cgi-bin/carddisp.pl?gene=F2
ZNRF3	Zinc And Ring Finger 3	Protein Coding	43	GC22P028883	14.0984	https://www.genecards.org/cgi-bin/carddisp.pl?gene=ZNRF3
LINC02155	Long Intergenic Non-Protein Coding RNA 2155	RNA Gene	15	GC08P061890	14.0668	https://www.genecards.org/cgi-bin/carddisp.pl?gene=LINC02155
LINC02156	Long Intergenic Non-Protein Coding RNA 2156	RNA Gene	15	GC12P047416	14.0668	https://www.genecards.org/cgi-bin/carddisp.pl?gene=LINC02156
LINC02157	Long Intergenic Non-Protein Coding RNA 2157	RNA Gene	13	GC15P130241	14.0668	https://www.genecards.org/cgi-bin/carddisp.pl?gene=LINC02157
ITGA3	Integrin Subunit Alpha 3	Protein Coding	55	GC17P050055	14.0643	https://www.genecards.org/cgi-bin/carddisp.pl?gene=ITGA3
HLTF	Helicase Like Transcription Factor	Protein Coding	47	GC03M149030	14.0525	https://www.genecards.org/cgi-bin/carddisp.pl?gene=HLTF
WNT2B	Wnt Family Member 2B	Protein Coding	51	GC01P112466	14.0516	https://www.genecards.org/cgi-bin/carddisp.pl?gene=WNT2B
NOTCH2	Notch Receptor 2	Protein Coding	59	GC01M119911	14.0363	https://www.genecards.org/cgi-bin/carddisp.pl?gene=NOTCH2
MAMDC2-AS1	MAMDC2 Antisense RNA 1	RNA Gene	17	GC09M070036	14.0307	https://www.genecards.org/cgi-bin/carddisp.pl?gene=MAMDC2-AS1
PDPK1	3-Phosphoinositide Dependent Protein Kinase 1	Protein Coding	55	GC16P002537	14.0253	https://www.genecards.org/cgi-bin/carddisp.pl?gene=PDPK1
BIRC2	Baculoviral IAP Repeat Containing 2	Protein Coding	54	GC11P102347	14.0044	https://www.genecards.org/cgi-bin/carddisp.pl?gene=BIRC2
CXCR3	C-X-C Motif Chemokine Receptor 3	Protein Coding	51	GC0XM071615	13.9977	https://www.genecards.org/cgi-bin/carddisp.pl?gene=CXCR3
APAF1	Apoptotic Peptidase Activating Factor 1	Protein Coding	53	GC12P098645	13.9667	https://www.genecards.org/cgi-bin/carddisp.pl?gene=APAF1
MIR302A	MicroRNA 302a	RNA Gene	23	GC04M112841	13.9525	https://www.genecards.org/cgi-bin/carddisp.pl?gene=MIR302A
IKBKB	Inhibitor Of Nuclear Factor Kappa B Kinase Subunit Beta	Protein Coding	61	GC08P042271	13.9495	https://www.genecards.org/cgi-bin/carddisp.pl?gene=IKBKB
WNT10B	Wnt Family Member 10B	Protein Coding	54	GC12M048965	13.9084	https://www.genecards.org/cgi-bin/carddisp.pl?gene=WNT10B
CT45A6	Cancer/Testis Antigen Family 45 Member A6	Protein Coding	27	GC0XM135794	13.8984	https://www.genecards.org/cgi-bin/carddisp.pl?gene=CT45A6
GSN	Gelsolin	Protein Coding	56	GC09P121201	13.89	https://www.genecards.org/cgi-bin/carddisp.pl?gene=GSN
CD28	CD28 Molecule	Protein Coding	55	GC02P203706	13.87	https://www.genecards.org/cgi-bin/carddisp.pl?gene=CD28
TCIM	Transcriptional And Immune Response Regulator	Protein Coding	38	GC08P040153	13.8692	https://www.genecards.org/cgi-bin/carddisp.pl?gene=TCIM
IL6ST	Interleukin 6 Cytokine Family Signal Transducer	Protein Coding	56	GC05M055935	13.853	https://www.genecards.org/cgi-bin/carddisp.pl?gene=IL6ST
LINC02223	Long Intergenic Non-Protein Coding RNA 2223	RNA Gene	17	GC05P018613	13.853	https://www.genecards.org/cgi-bin/carddisp.pl?gene=LINC02223
IL15	Interleukin 15	Protein Coding	50	GC04P141636	13.8514	https://www.genecards.org/cgi-bin/carddisp.pl?gene=IL15
GRPR	Gastrin Releasing Peptide Receptor	Protein Coding	50	GC0XP016141	13.8487	https://www.genecards.org/cgi-bin/carddisp.pl?gene=GRPR
ETV1	ETS Variant Transcription Factor 1	Protein Coding	52	GC07M013891	13.8482	https://www.genecards.org/cgi-bin/carddisp.pl?gene=ETV1
NIHCOLE	NcRNA Involved In NHEJ Oncogenic Ligation Efficiency	RNA Gene	15	GC05P104081	13.8479	https://www.genecards.org/cgi-bin/carddisp.pl?gene=NIHCOLE
HMGA1	High Mobility Group AT-Hook 1	Protein Coding	53	GC06P100306	13.8366	https://www.genecards.org/cgi-bin/carddisp.pl?gene=HMGA1
E2F2	E2F Transcription Factor 2	Protein Coding	47	GC01M023889	13.8164	https://www.genecards.org/cgi-bin/carddisp.pl?gene=E2F2
TMEFF2	Transmembrane Protein With EGF Like And Two Follistatin Like Domains 2	Protein Coding	46	GC02M191950	13.8055	https://www.genecards.org/cgi-bin/carddisp.pl?gene=TMEFF2
HSF1	Heat Shock Transcription Factor 1	Protein Coding	53	GC08P144291	13.7963	https://www.genecards.org/cgi-bin/carddisp.pl?gene=HSF1
RHOC	Ras Homolog Family Member C	Protein Coding	49	GC01M112701	13.795	https://www.genecards.org/cgi-bin/carddisp.pl?gene=RHOC
TCF4	Transcription Factor 4	Protein Coding	54	GC18M055222	13.7865	https://www.genecards.org/cgi-bin/carddisp.pl?gene=TCF4
EWSR1	EWS RNA Binding Protein 1	Protein Coding	51	GC22P049599	13.7855	https://www.genecards.org/cgi-bin/carddisp.pl?gene=EWSR1
LASP1	LIM And SH3 Protein 1	Protein Coding	49	GC17P038869	13.7836	https://www.genecards.org/cgi-bin/carddisp.pl?gene=LASP1
CAHM	Colon Adenocarcinoma Hypermethylated	RNA Gene	19	GC06M163413	13.7815	https://www.genecards.org/cgi-bin/carddisp.pl?gene=CAHM
ABCC3	ATP Binding Cassette Subfamily C Member 3	Protein Coding	53	GC17P050634	13.7733	https://www.genecards.org/cgi-bin/carddisp.pl?gene=ABCC3
ANO1	Anoctamin 1	Protein Coding	52	GC11P072573	13.76	https://www.genecards.org/cgi-bin/carddisp.pl?gene=ANO1
BBC3	BCL2 Binding Component 3	Protein Coding	47	GC19M047220	13.7501	https://www.genecards.org/cgi-bin/carddisp.pl?gene=BBC3
TNFRSF6B	TNF Receptor Superfamily Member 6b	Protein Coding	48	GC20P063696	13.7486	https://www.genecards.org/cgi-bin/carddisp.pl?gene=TNFRSF6B
CTCF	CCCTC-Binding Factor	Protein Coding	54	GC16P067563	13.7439	https://www.genecards.org/cgi-bin/carddisp.pl?gene=CTCF
CLPTM1L	CLPTM1 Like	Protein Coding	46	GC05M001317	13.7347	https://www.genecards.org/cgi-bin/carddisp.pl?gene=CLPTM1L
CASC16	Cancer Susceptibility 16	RNA Gene	19	GC16M052587	13.7081	https://www.genecards.org/cgi-bin/carddisp.pl?gene=CASC16
EPHA3	EPH Receptor A3	Protein Coding	53	GC03P089077	13.7038	https://www.genecards.org/cgi-bin/carddisp.pl?gene=EPHA3
GLUL	Glutamate-Ammonia Ligase	Protein Coding	55	GC01M182378	13.6972	https://www.genecards.org/cgi-bin/carddisp.pl?gene=GLUL
CAT	Catalase	Protein Coding	59	GC11P034460	13.6941	https://www.genecards.org/cgi-bin/carddisp.pl?gene=CAT
PRKAA1	Protein Kinase AMP-Activated Catalytic Subunit Alpha 1	Protein Coding	54	GC05M040759	13.6847	https://www.genecards.org/cgi-bin/carddisp.pl?gene=PRKAA1
HAVCR2	Hepatitis A Virus Cellular Receptor 2	Protein Coding	52	GC05M157063	13.6772	https://www.genecards.org/cgi-bin/carddisp.pl?gene=HAVCR2
H4C16	H4 Histone 16	Protein Coding	42	GC12M024266	13.6644	https://www.genecards.org/cgi-bin/carddisp.pl?gene=H4C16
TUBB	Tubulin Beta Class I	Protein Coding	57	GC06P100175	13.6598	https://www.genecards.org/cgi-bin/carddisp.pl?gene=TUBB
ECT2	Epithelial Cell Transforming 2	Protein Coding	48	GC03P172750	13.6569	https://www.genecards.org/cgi-bin/carddisp.pl?gene=ECT2
NANOG	Nanog Homeobox	Protein Coding	43	GC12P007787	13.6401	https://www.genecards.org/cgi-bin/carddisp.pl?gene=NANOG
PDGFA	Platelet Derived Growth Factor Subunit A	Protein Coding	50	GC07M000497	13.6388	https://www.genecards.org/cgi-bin/carddisp.pl?gene=PDGFA
TUBB3	Tubulin Beta 3 Class III	Protein Coding	55	GC16P091899	13.6136	https://www.genecards.org/cgi-bin/carddisp.pl?gene=TUBB3
TRADD	TNFRSF1A Associated Via Death Domain	Protein Coding	50	GC16M067154	13.6073	https://www.genecards.org/cgi-bin/carddisp.pl?gene=TRADD
IGF2BP3	Insulin Like Growth Factor 2 MRNA Binding Protein 3	Protein Coding	48	GC07M023396	13.6027	https://www.genecards.org/cgi-bin/carddisp.pl?gene=IGF2BP3
POLR1H	RNA Polymerase I Subunit H	Protein Coding	43	GC06P103615	13.551	https://www.genecards.org/cgi-bin/carddisp.pl?gene=POLR1H
TGFB3	Transforming Growth Factor Beta 3	Protein Coding	54	GC14M075958	13.5428	https://www.genecards.org/cgi-bin/carddisp.pl?gene=TGFB3
TNFSF11	TNF Superfamily Member 11	Protein Coding	56	GC13P042562	13.5157	https://www.genecards.org/cgi-bin/carddisp.pl?gene=TNFSF11
CT45A3	Cancer/Testis Antigen Family 45 Member A3	Protein Coding	31	GC0XM135759	13.4861	https://www.genecards.org/cgi-bin/carddisp.pl?gene=CT45A3
CHD1	Chromodomain Helicase DNA Binding Protein 1	Protein Coding	53	GC05M098853	13.4832	https://www.genecards.org/cgi-bin/carddisp.pl?gene=CHD1
MIR9-2	MicroRNA 9-2	RNA Gene	22	GC05M088666	13.476	https://www.genecards.org/cgi-bin/carddisp.pl?gene=MIR9-2
NOD2	Nucleotide Binding Oligomerization Domain Containing 2	Protein Coding	55	GC16P050693	13.4688	https://www.genecards.org/cgi-bin/carddisp.pl?gene=NOD2
WEE1	WEE1 G2 Checkpoint Kinase	Protein Coding	55	GC11P009573	13.4585	https://www.genecards.org/cgi-bin/carddisp.pl?gene=WEE1
PTGER4	Prostaglandin E Receptor 4	Protein Coding	52	GC05P040679	13.4539	https://www.genecards.org/cgi-bin/carddisp.pl?gene=PTGER4
TNFRSF8	TNF Receptor Superfamily Member 8	Protein Coding	50	GC01P012063	13.4397	https://www.genecards.org/cgi-bin/carddisp.pl?gene=TNFRSF8
RRP1B	Ribosomal RNA Processing 1B	Protein Coding	45	GC21P043659	13.4356	https://www.genecards.org/cgi-bin/carddisp.pl?gene=RRP1B
CIP2A	Cellular Inhibitor Of PP2A	Protein Coding	41	GC03M108587	13.4206	https://www.genecards.org/cgi-bin/carddisp.pl?gene=CIP2A
SULT1A1	Sulfotransferase Family 1A Member 1	Protein Coding	50	GC16M039853	13.4185	https://www.genecards.org/cgi-bin/carddisp.pl?gene=SULT1A1
PSPC1-AS2	PSPC1 Antisense RNA 2	RNA Gene	15	GC13P019687	13.3995	https://www.genecards.org/cgi-bin/carddisp.pl?gene=PSPC1-AS2
LINC02098	Long Intergenic Non-Protein Coding RNA 2098	RNA Gene	14	GC11P128210	13.3995	https://www.genecards.org/cgi-bin/carddisp.pl?gene=LINC02098
MIR17HG	MiR-17-92a-1 Cluster Host Gene	RNA Gene	30	GC13P091347	13.3942	https://www.genecards.org/cgi-bin/carddisp.pl?gene=MIR17HG
GZMB	Granzyme B	Protein Coding	54	GC14M024630	13.3885	https://www.genecards.org/cgi-bin/carddisp.pl?gene=GZMB
CTTN	Cortactin	Protein Coding	50	GC11P070398	13.3869	https://www.genecards.org/cgi-bin/carddisp.pl?gene=CTTN
MCM2	Minichromosome Maintenance Complex Component 2	Protein Coding	53	GC03P127598	13.3834	https://www.genecards.org/cgi-bin/carddisp.pl?gene=MCM2
LRP6	LDL Receptor Related Protein 6	Protein Coding	55	GC12M024126	13.3707	https://www.genecards.org/cgi-bin/carddisp.pl?gene=LRP6
EPAS1	Endothelial PAS Domain Protein 1	Protein Coding	57	GC02P046293	13.3684	https://www.genecards.org/cgi-bin/carddisp.pl?gene=EPAS1
F2R	Coagulation Factor II Thrombin Receptor	Protein Coding	53	GC05P076716	13.3621	https://www.genecards.org/cgi-bin/carddisp.pl?gene=F2R
APOE	Apolipoprotein E	Protein Coding	57	GC19P079864	13.3504	https://www.genecards.org/cgi-bin/carddisp.pl?gene=APOE
LTA	Lymphotoxin Alpha	Protein Coding	49	GC06P100200	13.3419	https://www.genecards.org/cgi-bin/carddisp.pl?gene=LTA
HDAC4	Histone Deacetylase 4	Protein Coding	59	GC02M239048	13.34	https://www.genecards.org/cgi-bin/carddisp.pl?gene=HDAC4
TFAP2A	Transcription Factor AP-2 Alpha	Protein Coding	54	GC06M010393	13.3306	https://www.genecards.org/cgi-bin/carddisp.pl?gene=TFAP2A
KISS1	KiSS-1 Metastasis Suppressor	Protein Coding	48	GC01M204190	13.3298	https://www.genecards.org/cgi-bin/carddisp.pl?gene=KISS1
PLG	Plasminogen	Protein Coding	56	GC06P160702	13.3179	https://www.genecards.org/cgi-bin/carddisp.pl?gene=PLG
ENSG00000276609		RNA Gene	8	GC07P027200	13.3063	https://www.genecards.org/cgi-bin/carddisp.pl?gene=ENSG00000276609
ENSG00000277469		RNA Gene	6	GC07P027202	13.3063	https://www.genecards.org/cgi-bin/carddisp.pl?gene=ENSG00000277469
ENSG00000277553		RNA Gene	6	GC07P027206	13.3063	https://www.genecards.org/cgi-bin/carddisp.pl?gene=ENSG00000277553
ENSG00000278708		RNA Gene	6	GC07P027201	13.3063	https://www.genecards.org/cgi-bin/carddisp.pl?gene=ENSG00000278708
NTRK2	Neurotrophic Receptor Tyrosine Kinase 2	Protein Coding	61	GC09P084668	13.3019	https://www.genecards.org/cgi-bin/carddisp.pl?gene=NTRK2
SLC19A1	Solute Carrier Family 19 Member 1	Protein Coding	52	GC21M045493	13.2959	https://www.genecards.org/cgi-bin/carddisp.pl?gene=SLC19A1
CYP24A1	Cytochrome P450 Family 24 Subfamily A Member 1	Protein Coding	53	GC20M054153	13.2744	https://www.genecards.org/cgi-bin/carddisp.pl?gene=CYP24A1
MIR489	MicroRNA 489	RNA Gene	19	GC07M093483	13.2743	https://www.genecards.org/cgi-bin/carddisp.pl?gene=MIR489
CASP2	Caspase 2	Protein Coding	53	GC07P151527	13.2652	https://www.genecards.org/cgi-bin/carddisp.pl?gene=CASP2
DAB2IP	DAB2 Interacting Protein	Protein Coding	47	GC09P121566	13.2601	https://www.genecards.org/cgi-bin/carddisp.pl?gene=DAB2IP
MIR135A1	MicroRNA 135a-1	RNA Gene	22	GC03M052310	13.2439	https://www.genecards.org/cgi-bin/carddisp.pl?gene=MIR135A1
LAMC2	Laminin Subunit Gamma 2	Protein Coding	54	GC01P183186	13.2275	https://www.genecards.org/cgi-bin/carddisp.pl?gene=LAMC2
PRKD2	Protein Kinase D2	Protein Coding	53	GC19M046674	13.222	https://www.genecards.org/cgi-bin/carddisp.pl?gene=PRKD2
SNORD15A	Small Nucleolar RNA, C/D Box 15A	RNA Gene	19	GC11P075400	13.2163	https://www.genecards.org/cgi-bin/carddisp.pl?gene=SNORD15A
IRS2	Insulin Receptor Substrate 2	Protein Coding	51	GC13M109752	13.1991	https://www.genecards.org/cgi-bin/carddisp.pl?gene=IRS2
CCDC144NL-AS1	CCDC144NL Antisense RNA 1	RNA Gene	17	GC17P072767	13.1972	https://www.genecards.org/cgi-bin/carddisp.pl?gene=CCDC144NL-AS1
NUMA1	Nuclear Mitotic Apparatus Protein 1	Protein Coding	50	GC11M072002	13.1812	https://www.genecards.org/cgi-bin/carddisp.pl?gene=NUMA1
SCAI	Suppressor Of Cancer Cell Invasion	Protein Coding	41	GC09M124942	13.1749	https://www.genecards.org/cgi-bin/carddisp.pl?gene=SCAI
LINC00355	Long Intergenic Non-Protein Coding RNA 355	RNA Gene	18	GC13M063851	13.1696	https://www.genecards.org/cgi-bin/carddisp.pl?gene=LINC00355
RFC4	Replication Factor C Subunit 4	Protein Coding	50	GC03M186789	13.1568	https://www.genecards.org/cgi-bin/carddisp.pl?gene=RFC4
MIR7-2	MicroRNA 7-2	RNA Gene	19	GC15P088611	13.1384	https://www.genecards.org/cgi-bin/carddisp.pl?gene=MIR7-2
DAXX	Death Domain Associated Protein	Protein Coding	50	GC06M033318	13.1365	https://www.genecards.org/cgi-bin/carddisp.pl?gene=DAXX
NGFR	Nerve Growth Factor Receptor	Protein Coding	54	GC17P049495	13.1271	https://www.genecards.org/cgi-bin/carddisp.pl?gene=NGFR
IL13	Interleukin 13	Protein Coding	50	GC05P132656	13.1238	https://www.genecards.org/cgi-bin/carddisp.pl?gene=IL13
STUB1	STIP1 Homology And U-Box Containing Protein 1	Protein Coding	53	GC16P019817	13.0944	https://www.genecards.org/cgi-bin/carddisp.pl?gene=STUB1
BLCAP	BLCAP Apoptosis Inducing Factor	Protein Coding	36	GC20M037492	13.0935	https://www.genecards.org/cgi-bin/carddisp.pl?gene=BLCAP
TRIM28	Tripartite Motif Containing 28	Protein Coding	51	GC19P058544	13.0924	https://www.genecards.org/cgi-bin/carddisp.pl?gene=TRIM28
POLH	DNA Polymerase Eta	Protein Coding	56	GC06P043576	13.0919	https://www.genecards.org/cgi-bin/carddisp.pl?gene=POLH
LINC00665	Long Intergenic Non-Protein Coding RNA 665	RNA Gene	19	GC19M077877	13.0814	https://www.genecards.org/cgi-bin/carddisp.pl?gene=LINC00665
CDC25B	Cell Division Cycle 25B	Protein Coding	52	GC20P004779	13.0764	https://www.genecards.org/cgi-bin/carddisp.pl?gene=CDC25B
CHRNA3	Cholinergic Receptor Nicotinic Alpha 3 Subunit	Protein Coding	52	GC15M129833	13.0726	https://www.genecards.org/cgi-bin/carddisp.pl?gene=CHRNA3
CTSL	Cathepsin L	Protein Coding	54	GC09P087725	13.0655	https://www.genecards.org/cgi-bin/carddisp.pl?gene=CTSL
CD247	CD247 Molecule	Protein Coding	56	GC01M167399	13.0654	https://www.genecards.org/cgi-bin/carddisp.pl?gene=CD247
MIR501	MicroRNA 501	RNA Gene	18	GC0XP051885	13.0613	https://www.genecards.org/cgi-bin/carddisp.pl?gene=MIR501
IL32	Interleukin 32	Protein Coding	45	GC16P019912	13.0586	https://www.genecards.org/cgi-bin/carddisp.pl?gene=IL32
NBR2	Neighbor Of BRCA1 LncRNA 2	RNA Gene	27	GC17P043125	13.0548	https://www.genecards.org/cgi-bin/carddisp.pl?gene=NBR2
GNRH1	Gonadotropin Releasing Hormone 1	Protein Coding	47	GC08M025419	13.0359	https://www.genecards.org/cgi-bin/carddisp.pl?gene=GNRH1
PDK1	Pyruvate Dehydrogenase Kinase 1	Protein Coding	54	GC02P172555	13.0169	https://www.genecards.org/cgi-bin/carddisp.pl?gene=PDK1
EPO	Erythropoietin	Protein Coding	49	GC07P100720	13.0098	https://www.genecards.org/cgi-bin/carddisp.pl?gene=EPO
IL12RB1	Interleukin 12 Receptor Subunit Beta 1	Protein Coding	52	GC19M018058	12.9894	https://www.genecards.org/cgi-bin/carddisp.pl?gene=IL12RB1
CD46	CD46 Molecule	Protein Coding	55	GC01P207752	12.9806	https://www.genecards.org/cgi-bin/carddisp.pl?gene=CD46
MIR584	MicroRNA 584	RNA Gene	21	GC05M149062	12.9378	https://www.genecards.org/cgi-bin/carddisp.pl?gene=MIR584
TOX3	TOX High Mobility Group Box Family Member 3	Protein Coding	44	GC16M052449	12.9363	https://www.genecards.org/cgi-bin/carddisp.pl?gene=TOX3
SPHK1	Sphingosine Kinase 1	Protein Coding	53	GC17P076376	12.9058	https://www.genecards.org/cgi-bin/carddisp.pl?gene=SPHK1
EXT2	Exostosin Glycosyltransferase 2	Protein Coding	51	GC11P044095	12.9052	https://www.genecards.org/cgi-bin/carddisp.pl?gene=EXT2
TGM2	Transglutaminase 2	Protein Coding	54	GC20M038127	12.897	https://www.genecards.org/cgi-bin/carddisp.pl?gene=TGM2
KRT14	Keratin 14	Protein Coding	53	GC17M041582	12.8882	https://www.genecards.org/cgi-bin/carddisp.pl?gene=KRT14
SSX2	SSX Family Member 2	Protein Coding	40	GC0XM052696	12.8656	https://www.genecards.org/cgi-bin/carddisp.pl?gene=SSX2
CD40LG	CD40 Ligand	Protein Coding	57	GC0XP136649	12.8641	https://www.genecards.org/cgi-bin/carddisp.pl?gene=CD40LG
CACYBP	Calcyclin Binding Protein	Protein Coding	44	GC01P175001	12.864	https://www.genecards.org/cgi-bin/carddisp.pl?gene=CACYBP
EIF2AK3	Eukaryotic Translation Initiation Factor 2 Alpha Kinase 3	Protein Coding	55	GC02M088556	12.8511	https://www.genecards.org/cgi-bin/carddisp.pl?gene=EIF2AK3
PTGES	Prostaglandin E Synthase	Protein Coding	49	GC09M129738	12.8498	https://www.genecards.org/cgi-bin/carddisp.pl?gene=PTGES
SLC34A2	Solute Carrier Family 34 Member 2	Protein Coding	52	GC04P025657	12.8456	https://www.genecards.org/cgi-bin/carddisp.pl?gene=SLC34A2
APBB3	Amyloid Beta Precursor Protein Binding Family B Member 3	Protein Coding	45	GC05M140558	12.8393	https://www.genecards.org/cgi-bin/carddisp.pl?gene=APBB3
RELB	RELB Proto-Oncogene, NF-KB Subunit	Protein Coding	51	GC19P079868	12.836	https://www.genecards.org/cgi-bin/carddisp.pl?gene=RELB
PRLR	Prolactin Receptor	Protein Coding	56	GC05M035048	12.8297	https://www.genecards.org/cgi-bin/carddisp.pl?gene=PRLR
TERF1	Telomeric Repeat Binding Factor 1	Protein Coding	48	GC08P073003	12.8166	https://www.genecards.org/cgi-bin/carddisp.pl?gene=TERF1
HLA-DQA1	Major Histocompatibility Complex, Class II, DQ Alpha 1	Protein Coding	50	GC06P100233	12.7928	https://www.genecards.org/cgi-bin/carddisp.pl?gene=HLA-DQA1
FAT4	FAT Atypical Cadherin 4	Protein Coding	46	GC04P125315	12.791	https://www.genecards.org/cgi-bin/carddisp.pl?gene=FAT4
CD86	CD86 Molecule	Protein Coding	51	GC03P122055	12.7811	https://www.genecards.org/cgi-bin/carddisp.pl?gene=CD86
DDX5	DEAD-Box Helicase 5	Protein Coding	52	GC17M064498	12.7747	https://www.genecards.org/cgi-bin/carddisp.pl?gene=DDX5
CYP3A5	Cytochrome P450 Family 3 Subfamily A Member 5	Protein Coding	51	GC07M099648	12.7667	https://www.genecards.org/cgi-bin/carddisp.pl?gene=CYP3A5
RECQL5	RecQ Like Helicase 5	Protein Coding	46	GC17M075626	12.7612	https://www.genecards.org/cgi-bin/carddisp.pl?gene=RECQL5
SDC1	Syndecan 1	Protein Coding	50	GC02M020200	12.7607	https://www.genecards.org/cgi-bin/carddisp.pl?gene=SDC1
FUT4	Fucosyltransferase 4	Protein Coding	44	GC11P094544	12.7606	https://www.genecards.org/cgi-bin/carddisp.pl?gene=FUT4
MIR124-2	MicroRNA 124-2	RNA Gene	21	GC08P064379	12.7357	https://www.genecards.org/cgi-bin/carddisp.pl?gene=MIR124-2
GNA11	G Protein Subunit Alpha 11	Protein Coding	54	GC19P003094	12.7245	https://www.genecards.org/cgi-bin/carddisp.pl?gene=GNA11
PIK3R3	Phosphoinositide-3-Kinase Regulatory Subunit 3	Protein Coding	51	GC01M046041	12.7192	https://www.genecards.org/cgi-bin/carddisp.pl?gene=PIK3R3
TDGF1	Teratocarcinoma-Derived Growth Factor 1	Protein Coding	49	GC03P050787	12.7088	https://www.genecards.org/cgi-bin/carddisp.pl?gene=TDGF1
VTN	Vitronectin	Protein Coding	51	GC17M056460	12.6972	https://www.genecards.org/cgi-bin/carddisp.pl?gene=VTN
CCN4	Cellular Communication Network Factor 4	Protein Coding	46	GC08P133192	12.689	https://www.genecards.org/cgi-bin/carddisp.pl?gene=CCN4
NES	Nestin	Protein Coding	47	GC01M156668	12.6878	https://www.genecards.org/cgi-bin/carddisp.pl?gene=NES
PPHLN1	Periphilin 1	Protein Coding	42	GC12P042238	12.6648	https://www.genecards.org/cgi-bin/carddisp.pl?gene=PPHLN1
RPSA	Ribosomal Protein SA	Protein Coding	53	GC03P039406	12.6515	https://www.genecards.org/cgi-bin/carddisp.pl?gene=RPSA
PIN1	Peptidylprolyl Cis/Trans Isomerase, NIMA-Interacting 1	Protein Coding	54	GC19P009835	12.647	https://www.genecards.org/cgi-bin/carddisp.pl?gene=PIN1
MIR615	MicroRNA 615	RNA Gene	22	GC12P054033	12.63	https://www.genecards.org/cgi-bin/carddisp.pl?gene=MIR615
CTNNA2	Catenin Alpha 2	Protein Coding	48	GC02P079185	12.5998	https://www.genecards.org/cgi-bin/carddisp.pl?gene=CTNNA2
ALDOA	Aldolase, Fructose-Bisphosphate A	Protein Coding	55	GC16P030064	12.598	https://www.genecards.org/cgi-bin/carddisp.pl?gene=ALDOA
PTPRC	Protein Tyrosine Phosphatase Receptor Type C	Protein Coding	59	GC01P198607	12.5517	https://www.genecards.org/cgi-bin/carddisp.pl?gene=PTPRC
CLDN23	Claudin 23	Protein Coding	43	GC08P008701	12.536	https://www.genecards.org/cgi-bin/carddisp.pl?gene=CLDN23
MIR154	MicroRNA 154	RNA Gene	22	GC14P111867	12.5333	https://www.genecards.org/cgi-bin/carddisp.pl?gene=MIR154
BIRC7	Baculoviral IAP Repeat Containing 7	Protein Coding	47	GC20P063235	12.5249	https://www.genecards.org/cgi-bin/carddisp.pl?gene=BIRC7
PIK3CD	Phosphatidylinositol-4,5-Bisphosphate 3-Kinase Catalytic Subunit Delta	Protein Coding	60	GC01P009628	12.5171	https://www.genecards.org/cgi-bin/carddisp.pl?gene=PIK3CD
GPR68	G Protein-Coupled Receptor 68	Protein Coding	50	GC14M091232	12.5117	https://www.genecards.org/cgi-bin/carddisp.pl?gene=GPR68
HP	Haptoglobin	Protein Coding	52	GC16P073068	12.5098	https://www.genecards.org/cgi-bin/carddisp.pl?gene=HP
ACTA2-AS1	ACTA2 Antisense RNA 1	RNA Gene	20	GC10P088932	12.502	https://www.genecards.org/cgi-bin/carddisp.pl?gene=ACTA2-AS1
ABCC4	ATP Binding Cassette Subfamily C Member 4	Protein Coding	52	GC13M095019	12.4981	https://www.genecards.org/cgi-bin/carddisp.pl?gene=ABCC4
NR1H2	Nuclear Receptor Subfamily 1 Group H Member 2	Protein Coding	53	GC19P050329	12.4941	https://www.genecards.org/cgi-bin/carddisp.pl?gene=NR1H2
ELANE	Elastase, Neutrophil Expressed	Protein Coding	58	GC19P005129	12.4931	https://www.genecards.org/cgi-bin/carddisp.pl?gene=ELANE
BAG1	BAG Cochaperone 1	Protein Coding	47	GC09M033245	12.4875	https://www.genecards.org/cgi-bin/carddisp.pl?gene=BAG1
FLNA	Filamin A	Protein Coding	55	GC0XM154348	12.4858	https://www.genecards.org/cgi-bin/carddisp.pl?gene=FLNA
MCM7	Minichromosome Maintenance Complex Component 7	Protein Coding	53	GC07M100092	12.4694	https://www.genecards.org/cgi-bin/carddisp.pl?gene=MCM7
WIF1	WNT Inhibitory Factor 1	Protein Coding	51	GC12M065050	12.4649	https://www.genecards.org/cgi-bin/carddisp.pl?gene=WIF1
NR2F1-AS1	NR2F1 Antisense RNA 1	RNA Gene	21	GC05M093265	12.458	https://www.genecards.org/cgi-bin/carddisp.pl?gene=NR2F1-AS1
TNFRSF11B	TNF Receptor Superfamily Member 11b	Protein Coding	54	GC08M118923	12.4553	https://www.genecards.org/cgi-bin/carddisp.pl?gene=TNFRSF11B
GHR	Growth Hormone Receptor	Protein Coding	53	GC05P042429	12.4552	https://www.genecards.org/cgi-bin/carddisp.pl?gene=GHR
ADH1C	Alcohol Dehydrogenase 1C (Class I), Gamma Polypeptide	Protein Coding	47	GC04M099336	12.4524	https://www.genecards.org/cgi-bin/carddisp.pl?gene=ADH1C
MLN	Motilin	Protein Coding	40	GC06M033794	12.4514	https://www.genecards.org/cgi-bin/carddisp.pl?gene=MLN
TNFRSF10D	TNF Receptor Superfamily Member 10d	Protein Coding	49	GC08M023135	12.4347	https://www.genecards.org/cgi-bin/carddisp.pl?gene=TNFRSF10D
IGH	Immunoglobulin Heavy Locus	Protein Coding	21	GC14M114369	12.427	https://www.genecards.org/cgi-bin/carddisp.pl?gene=IGH
ZNF496-DT	ZNF496 Divergent Transcript	RNA Gene	13	GC01P247383	12.426	https://www.genecards.org/cgi-bin/carddisp.pl?gene=ZNF496-DT
VEGFB	Vascular Endothelial Growth Factor B	Protein Coding	51	GC11P064234	12.4172	https://www.genecards.org/cgi-bin/carddisp.pl?gene=VEGFB
CLDN1	Claudin 1	Protein Coding	53	GC03M190305	12.4156	https://www.genecards.org/cgi-bin/carddisp.pl?gene=CLDN1
LGR5	Leucine Rich Repeat Containing G Protein-Coupled Receptor 5	Protein Coding	51	GC12P071439	12.3995	https://www.genecards.org/cgi-bin/carddisp.pl?gene=LGR5
TNXA	Tenascin XA (Pseudogene)	Pseudogene	27	GC06M077919	12.3842	https://www.genecards.org/cgi-bin/carddisp.pl?gene=TNXA
ATF3	Activating Transcription Factor 3	Protein Coding	51	GC01P212565	12.3809	https://www.genecards.org/cgi-bin/carddisp.pl?gene=ATF3
LNC-LBCS	LncRNA Bladder And Prostate Cancer Suppressor, HnRNPK Interacting	RNA Gene	18	GC06M019225	12.3655	https://www.genecards.org/cgi-bin/carddisp.pl?gene=LNC-LBCS
MIR582	MicroRNA 582	RNA Gene	22	GC05M059703	12.3583	https://www.genecards.org/cgi-bin/carddisp.pl?gene=MIR582
NT5E	5'-Nucleotidase Ecto	Protein Coding	59	GC06P085449	12.3505	https://www.genecards.org/cgi-bin/carddisp.pl?gene=NT5E
MIR490	MicroRNA 490	RNA Gene	19	GC07P136903	12.3401	https://www.genecards.org/cgi-bin/carddisp.pl?gene=MIR490
AKR1C3	Aldo-Keto Reductase Family 1 Member C3	Protein Coding	53	GC10P005035	12.3351	https://www.genecards.org/cgi-bin/carddisp.pl?gene=AKR1C3
MIR337	MicroRNA 337	RNA Gene	22	GC14P111875	12.3341	https://www.genecards.org/cgi-bin/carddisp.pl?gene=MIR337
LMNA	Lamin A/C	Protein Coding	56	GC01P156082	12.3315	https://www.genecards.org/cgi-bin/carddisp.pl?gene=LMNA
HSP90B1	Heat Shock Protein 90 Beta Family Member 1	Protein Coding	54	GC12P103930	12.3297	https://www.genecards.org/cgi-bin/carddisp.pl?gene=HSP90B1
MIR7-1	MicroRNA 7-1	RNA Gene	19	GC09M101540	12.3283	https://www.genecards.org/cgi-bin/carddisp.pl?gene=MIR7-1
CEMIP	Cell Migration Inducing Hyaluronidase 1	Protein Coding	44	GC15P080779	12.3176	https://www.genecards.org/cgi-bin/carddisp.pl?gene=CEMIP
MYB	MYB Proto-Oncogene, Transcription Factor	Protein Coding	56	GC06P135180	12.3174	https://www.genecards.org/cgi-bin/carddisp.pl?gene=MYB
PDCD1LG2	Programmed Cell Death 1 Ligand 2	Protein Coding	50	GC09P005510	12.3006	https://www.genecards.org/cgi-bin/carddisp.pl?gene=PDCD1LG2
LIF	LIF Interleukin 6 Family Cytokine	Protein Coding	50	GC22M030240	12.2521	https://www.genecards.org/cgi-bin/carddisp.pl?gene=LIF
IL11	Interleukin 11	Protein Coding	47	GC19M055364	12.2439	https://www.genecards.org/cgi-bin/carddisp.pl?gene=IL11
RRM2	Ribonucleotide Reductase Regulatory Subunit M2	Protein Coding	55	GC02P010123	12.2399	https://www.genecards.org/cgi-bin/carddisp.pl?gene=RRM2
RARS1	Arginyl-TRNA Synthetase 1	Protein Coding	51	GC05P168487	12.2191	https://www.genecards.org/cgi-bin/carddisp.pl?gene=RARS1
GSDMA	Gasdermin A	Protein Coding	42	GC17P071762	12.2167	https://www.genecards.org/cgi-bin/carddisp.pl?gene=GSDMA
RAD52	RAD52 Homolog, DNA Repair Protein	Protein Coding	48	GC12M000912	12.2047	https://www.genecards.org/cgi-bin/carddisp.pl?gene=RAD52
CHRNA5	Cholinergic Receptor Nicotinic Alpha 5 Subunit	Protein Coding	52	GC15P078565	12.2032	https://www.genecards.org/cgi-bin/carddisp.pl?gene=CHRNA5
SEMA4A	Semaphorin 4A	Protein Coding	52	GC01P156147	12.2032	https://www.genecards.org/cgi-bin/carddisp.pl?gene=SEMA4A
HDAC6	Histone Deacetylase 6	Protein Coding	61	GC0XP048801	12.2024	https://www.genecards.org/cgi-bin/carddisp.pl?gene=HDAC6
ETS2	ETS Proto-Oncogene 2, Transcription Factor	Protein Coding	48	GC21P038805	12.1856	https://www.genecards.org/cgi-bin/carddisp.pl?gene=ETS2
BNIP3	BCL2 Interacting Protein 3	Protein Coding	47	GC10M131966	12.1741	https://www.genecards.org/cgi-bin/carddisp.pl?gene=BNIP3
PCAT19	Prostate Cancer Associated Transcript 19	RNA Gene	19	GC19M078191	12.1617	https://www.genecards.org/cgi-bin/carddisp.pl?gene=PCAT19
ATAD2	ATPase Family AAA Domain Containing 2	Protein Coding	47	GC08M123319	12.155	https://www.genecards.org/cgi-bin/carddisp.pl?gene=ATAD2
TNK2	Tyrosine Kinase Non Receptor 2	Protein Coding	54	GC03M195863	12.1539	https://www.genecards.org/cgi-bin/carddisp.pl?gene=TNK2
CAMTA1	Calmodulin Binding Transcription Activator 1	Protein Coding	47	GC01P007062	12.1254	https://www.genecards.org/cgi-bin/carddisp.pl?gene=CAMTA1
GAS8-AS1	GAS8 Antisense RNA 1	RNA Gene	28	GC16M090028	12.1238	https://www.genecards.org/cgi-bin/carddisp.pl?gene=GAS8-AS1
CSNK1A1	Casein Kinase 1 Alpha 1	Protein Coding	56	GC05M149492	12.1205	https://www.genecards.org/cgi-bin/carddisp.pl?gene=CSNK1A1
PRKCI	Protein Kinase C Iota	Protein Coding	54	GC03P170222	12.1147	https://www.genecards.org/cgi-bin/carddisp.pl?gene=PRKCI
TES	Testin LIM Domain Protein	Protein Coding	47	GC07P116210	12.1135	https://www.genecards.org/cgi-bin/carddisp.pl?gene=TES
PPP2R2A	Protein Phosphatase 2 Regulatory Subunit Balpha	Protein Coding	51	GC08P026292	12.113	https://www.genecards.org/cgi-bin/carddisp.pl?gene=PPP2R2A
PGF	Placental Growth Factor	Protein Coding	51	GC14M074941	12.1103	https://www.genecards.org/cgi-bin/carddisp.pl?gene=PGF
MIR33B	MicroRNA 33b	RNA Gene	22	GC17M017813	12.1	https://www.genecards.org/cgi-bin/carddisp.pl?gene=MIR33B
PAK4	P21 (RAC1) Activated Kinase 4	Protein Coding	55	GC19P039125	12.0794	https://www.genecards.org/cgi-bin/carddisp.pl?gene=PAK4
UCHL1	Ubiquitin C-Terminal Hydrolase L1	Protein Coding	59	GC04P041256	12.0742	https://www.genecards.org/cgi-bin/carddisp.pl?gene=UCHL1
PPARD	Peroxisome Proliferator Activated Receptor Delta	Protein Coding	52	GC06P100320	12.0458	https://www.genecards.org/cgi-bin/carddisp.pl?gene=PPARD
LCP1	Lymphocyte Cytosolic Protein 1	Protein Coding	49	GC13M046132	12.0435	https://www.genecards.org/cgi-bin/carddisp.pl?gene=LCP1
ACRBP	Acrosin Binding Protein	Protein Coding	42	GC12M006638	12.0239	https://www.genecards.org/cgi-bin/carddisp.pl?gene=ACRBP
NUDT1	Nudix Hydrolase 1	Protein Coding	48	GC07P002242	11.9958	https://www.genecards.org/cgi-bin/carddisp.pl?gene=NUDT1
KLK6	Kallikrein Related Peptidase 6	Protein Coding	52	GC19M050958	11.9903	https://www.genecards.org/cgi-bin/carddisp.pl?gene=KLK6
SLC5A8	Solute Carrier Family 5 Member 8	Protein Coding	50	GC12M101155	11.9855	https://www.genecards.org/cgi-bin/carddisp.pl?gene=SLC5A8
PLCE1	Phospholipase C Epsilon 1	Protein Coding	52	GC10P093993	11.9841	https://www.genecards.org/cgi-bin/carddisp.pl?gene=PLCE1
SEC23B	SEC23 Homolog B, COPII Coat Complex Component	Protein Coding	50	GC20P018507	11.956	https://www.genecards.org/cgi-bin/carddisp.pl?gene=SEC23B
CCR2	C-C Motif Chemokine Receptor 2	Protein Coding	52	GC03P050770	11.9513	https://www.genecards.org/cgi-bin/carddisp.pl?gene=CCR2
PICART1	P53 Inducible Cancer Associated RNA Transcript 1	RNA Gene	15	GC17M057578	11.9457	https://www.genecards.org/cgi-bin/carddisp.pl?gene=PICART1
RHEB	Ras Homolog, MTORC1 Binding	Protein Coding	56	GC07M151466	11.9447	https://www.genecards.org/cgi-bin/carddisp.pl?gene=RHEB
MIR138-2	MicroRNA 138-2	RNA Gene	22	GC16P057264	11.9325	https://www.genecards.org/cgi-bin/carddisp.pl?gene=MIR138-2
MIR513A1	MicroRNA 513a-1	RNA Gene	17	GC0XM147213	11.9265	https://www.genecards.org/cgi-bin/carddisp.pl?gene=MIR513A1
MAP3K20	Mitogen-Activated Protein Kinase Kinase Kinase 20	Protein Coding	52	GC02P173076	11.922	https://www.genecards.org/cgi-bin/carddisp.pl?gene=MAP3K20
OSM	Oncostatin M	Protein Coding	51	GC22M030262	11.9157	https://www.genecards.org/cgi-bin/carddisp.pl?gene=OSM
FEN1	Flap Structure-Specific Endonuclease 1	Protein Coding	53	GC11P061793	11.9103	https://www.genecards.org/cgi-bin/carddisp.pl?gene=FEN1
XRCC4	X-Ray Repair Cross Complementing 4	Protein Coding	50	GC05P083077	11.9068	https://www.genecards.org/cgi-bin/carddisp.pl?gene=XRCC4
FBLN1	Fibulin 1	Protein Coding	51	GC22P045502	11.9063	https://www.genecards.org/cgi-bin/carddisp.pl?gene=FBLN1
MIR26A2	MicroRNA 26a-2	RNA Gene	22	GC12M057824	11.9063	https://www.genecards.org/cgi-bin/carddisp.pl?gene=MIR26A2
F2RL1	F2R Like Trypsin Receptor 1	Protein Coding	51	GC05P076818	11.9061	https://www.genecards.org/cgi-bin/carddisp.pl?gene=F2RL1
PRKCE	Protein Kinase C Epsilon	Protein Coding	55	GC02P045651	11.9044	https://www.genecards.org/cgi-bin/carddisp.pl?gene=PRKCE
MTRR	5-Methyltetrahydrofolate-Homocysteine Methyltransferase Reductase	Protein Coding	51	GC05P007851	11.8951	https://www.genecards.org/cgi-bin/carddisp.pl?gene=MTRR
ACP3	Acid Phosphatase 3	Protein Coding	50	GC03P135815	11.8879	https://www.genecards.org/cgi-bin/carddisp.pl?gene=ACP3
CYP27B1	Cytochrome P450 Family 27 Subfamily B Member 1	Protein Coding	52	GC12M058634	11.8837	https://www.genecards.org/cgi-bin/carddisp.pl?gene=CYP27B1
ALCAM	Activated Leukocyte Cell Adhesion Molecule	Protein Coding	50	GC03P105366	11.8723	https://www.genecards.org/cgi-bin/carddisp.pl?gene=ALCAM
SELE	Selectin E	Protein Coding	50	GC01M169722	11.8718	https://www.genecards.org/cgi-bin/carddisp.pl?gene=SELE
MIR409	MicroRNA 409	RNA Gene	21	GC14P111887	11.8685	https://www.genecards.org/cgi-bin/carddisp.pl?gene=MIR409
MIR885	MicroRNA 885	RNA Gene	20	GC03M010602	11.8665	https://www.genecards.org/cgi-bin/carddisp.pl?gene=MIR885
SFRP2	Secreted Frizzled Related Protein 2	Protein Coding	47	GC04M153780	11.8625	https://www.genecards.org/cgi-bin/carddisp.pl?gene=SFRP2
CCNA1	Cyclin A1	Protein Coding	48	GC13P036431	11.8506	https://www.genecards.org/cgi-bin/carddisp.pl?gene=CCNA1
PTP4A3	Protein Tyrosine Phosphatase 4A3	Protein Coding	47	GC08P141391	11.8459	https://www.genecards.org/cgi-bin/carddisp.pl?gene=PTP4A3
MIR376B	MicroRNA 376b	RNA Gene	17	GC14P111879	11.8408	https://www.genecards.org/cgi-bin/carddisp.pl?gene=MIR376B
AHCY	Adenosylhomocysteinase	Protein Coding	57	GC20M035080	11.8339	https://www.genecards.org/cgi-bin/carddisp.pl?gene=AHCY
PTCSC3	Papillary Thyroid Carcinoma Susceptibility Candidate 3	RNA Gene	19	GC14M036284	11.8314	https://www.genecards.org/cgi-bin/carddisp.pl?gene=PTCSC3
COL11A1	Collagen Type XI Alpha 1 Chain	Protein Coding	50	GC01M102876	11.829	https://www.genecards.org/cgi-bin/carddisp.pl?gene=COL11A1
NCL	Nucleolin	Protein Coding	51	GC02M231453	11.812	https://www.genecards.org/cgi-bin/carddisp.pl?gene=NCL
HAND2-AS1	HAND2 Antisense RNA 1	RNA Gene	24	GC04P173527	11.7974	https://www.genecards.org/cgi-bin/carddisp.pl?gene=HAND2-AS1
POLR1C	RNA Polymerase I And III Subunit C	Protein Coding	51	GC06P100403	11.7956	https://www.genecards.org/cgi-bin/carddisp.pl?gene=POLR1C
EEF1A1	Eukaryotic Translation Elongation Factor 1 Alpha 1	Protein Coding	50	GC06M078497	11.7941	https://www.genecards.org/cgi-bin/carddisp.pl?gene=EEF1A1
ELF3	E74 Like ETS Transcription Factor 3	Protein Coding	46	GC01P202007	11.777	https://www.genecards.org/cgi-bin/carddisp.pl?gene=ELF3
CD59	CD59 Molecule (CD59 Blood Group)	Protein Coding	53	GC11M033704	11.7628	https://www.genecards.org/cgi-bin/carddisp.pl?gene=CD59
SEPTIN9	Septin 9	Protein Coding	46	GC17P077325	11.7554	https://www.genecards.org/cgi-bin/carddisp.pl?gene=SEPTIN9
LNCOC1	LncRNA Associated With Ovarian Cancer 1	RNA Gene	18	GC08M142688	11.7546	https://www.genecards.org/cgi-bin/carddisp.pl?gene=LNCOC1
S100A2	S100 Calcium Binding Protein A2	Protein Coding	48	GC01M153561	11.7492	https://www.genecards.org/cgi-bin/carddisp.pl?gene=S100A2
CUL3	Cullin 3	Protein Coding	55	GC02M224470	11.7467	https://www.genecards.org/cgi-bin/carddisp.pl?gene=CUL3
PTK6	Protein Tyrosine Kinase 6	Protein Coding	54	GC20M063528	11.745	https://www.genecards.org/cgi-bin/carddisp.pl?gene=PTK6
COL1A2	Collagen Type I Alpha 2 Chain	Protein Coding	54	GC07P094394	11.7269	https://www.genecards.org/cgi-bin/carddisp.pl?gene=COL1A2
VCAM1	Vascular Cell Adhesion Molecule 1	Protein Coding	52	GC01P100719	11.7142	https://www.genecards.org/cgi-bin/carddisp.pl?gene=VCAM1
IKBKG	Inhibitor Of Nuclear Factor Kappa B Kinase Regulatory Subunit Gamma	Protein Coding	55	GC0XP154541	11.7089	https://www.genecards.org/cgi-bin/carddisp.pl?gene=IKBKG
SNORD118	Small Nucleolar RNA, C/D Box 118	RNA Gene	22	GC17M012674	11.7067	https://www.genecards.org/cgi-bin/carddisp.pl?gene=SNORD118
ACE	Angiotensin I Converting Enzyme	Protein Coding	59	GC17P063477	11.6901	https://www.genecards.org/cgi-bin/carddisp.pl?gene=ACE
YWHAE	Tyrosine 3-Monooxygenase/Tryptophan 5-Monooxygenase Activation Protein Epsilon	Protein Coding	56	GC17M012236	11.6818	https://www.genecards.org/cgi-bin/carddisp.pl?gene=YWHAE
TRAF2	TNF Receptor Associated Factor 2	Protein Coding	51	GC09P136881	11.6689	https://www.genecards.org/cgi-bin/carddisp.pl?gene=TRAF2
MYCL	MYCL Proto-Oncogene, BHLH Transcription Factor	Protein Coding	45	GC01M039895	11.65	https://www.genecards.org/cgi-bin/carddisp.pl?gene=MYCL
SREBF1	Sterol Regulatory Element Binding Transcription Factor 1	Protein Coding	54	GC17M017810	11.6494	https://www.genecards.org/cgi-bin/carddisp.pl?gene=SREBF1
TNC	Tenascin C	Protein Coding	56	GC09M115019	11.6423	https://www.genecards.org/cgi-bin/carddisp.pl?gene=TNC
WNT9A	Wnt Family Member 9A	Protein Coding	50	GC01M227920	11.6274	https://www.genecards.org/cgi-bin/carddisp.pl?gene=WNT9A
CDH5	Cadherin 5	Protein Coding	52	GC16P066366	11.6146	https://www.genecards.org/cgi-bin/carddisp.pl?gene=CDH5
ALOX12	Arachidonate 12-Lipoxygenase, 12S Type	Protein Coding	52	GC17P006995	11.609	https://www.genecards.org/cgi-bin/carddisp.pl?gene=ALOX12
TEP1	Telomerase Associated Protein 1	Protein Coding	47	GC14M020365	11.6	https://www.genecards.org/cgi-bin/carddisp.pl?gene=TEP1
FZD5	Frizzled Class Receptor 5	Protein Coding	53	GC02M207762	11.5885	https://www.genecards.org/cgi-bin/carddisp.pl?gene=FZD5
CXADR	CXADR Ig-Like Cell Adhesion Molecule	Protein Coding	50	GC21P017513	11.5859	https://www.genecards.org/cgi-bin/carddisp.pl?gene=CXADR
IFNB1	Interferon Beta 1	Protein Coding	50	GC09M021077	11.5614	https://www.genecards.org/cgi-bin/carddisp.pl?gene=IFNB1
CALB2	Calbindin 2	Protein Coding	46	GC16P071358	11.5475	https://www.genecards.org/cgi-bin/carddisp.pl?gene=CALB2
HNRNPK	Heterogeneous Nuclear Ribonucleoprotein K	Protein Coding	52	GC09M101539	11.5441	https://www.genecards.org/cgi-bin/carddisp.pl?gene=HNRNPK
CXCL5	C-X-C Motif Chemokine Ligand 5	Protein Coding	47	GC04M073995	11.5426	https://www.genecards.org/cgi-bin/carddisp.pl?gene=CXCL5
MIR19B1	MicroRNA 19b-1	RNA Gene	20	GC13P091605	11.5397	https://www.genecards.org/cgi-bin/carddisp.pl?gene=MIR19B1
CD151	CD151 Molecule (Raph Blood Group)	Protein Coding	51	GC11P002671	11.5384	https://www.genecards.org/cgi-bin/carddisp.pl?gene=CD151
MYLK	Myosin Light Chain Kinase	Protein Coding	58	GC03M123610	11.5364	https://www.genecards.org/cgi-bin/carddisp.pl?gene=MYLK
SPINT2	Serine Peptidase Inhibitor, Kunitz Type 2	Protein Coding	49	GC19P038244	11.5263	https://www.genecards.org/cgi-bin/carddisp.pl?gene=SPINT2
DPH1	Diphthamide Biosynthesis 1	Protein Coding	47	GC17P002030	11.5209	https://www.genecards.org/cgi-bin/carddisp.pl?gene=DPH1
TCF3	Transcription Factor 3	Protein Coding	53	GC19M001609	11.5107	https://www.genecards.org/cgi-bin/carddisp.pl?gene=TCF3
KRT19P3	Keratin 19 Pseudogene 3	Pseudogene	10	GC04M109879	11.5087	https://www.genecards.org/cgi-bin/carddisp.pl?gene=KRT19P3
RPL6	Ribosomal Protein L6	Protein Coding	46	GC12M112320	11.5071	https://www.genecards.org/cgi-bin/carddisp.pl?gene=RPL6
ADAM10	ADAM Metallopeptidase Domain 10	Protein Coding	60	GC15M058588	11.4944	https://www.genecards.org/cgi-bin/carddisp.pl?gene=ADAM10
JPX	JPX Transcript, XIST Activator	RNA Gene	24	GC0XP074036	11.4943	https://www.genecards.org/cgi-bin/carddisp.pl?gene=JPX
VTCN1	V-Set Domain Containing T Cell Activation Inhibitor 1	Protein Coding	48	GC01M117143	11.4868	https://www.genecards.org/cgi-bin/carddisp.pl?gene=VTCN1
HPN	Hepsin	Protein Coding	51	GC19P035040	11.4732	https://www.genecards.org/cgi-bin/carddisp.pl?gene=HPN
CCL20	C-C Motif Chemokine Ligand 20	Protein Coding	50	GC02P227846	11.4591	https://www.genecards.org/cgi-bin/carddisp.pl?gene=CCL20
NAB2	NGFI-A Binding Protein 2	Protein Coding	48	GC12P057891	11.4565	https://www.genecards.org/cgi-bin/carddisp.pl?gene=NAB2
GRN	Granulin Precursor	Protein Coding	55	GC17P044345	11.4558	https://www.genecards.org/cgi-bin/carddisp.pl?gene=GRN
ELK1	ETS Transcription Factor ELK1	Protein Coding	50	GC0XM047635	11.4549	https://www.genecards.org/cgi-bin/carddisp.pl?gene=ELK1
ELOC	Elongin C	Protein Coding	48	GC08M073939	11.4475	https://www.genecards.org/cgi-bin/carddisp.pl?gene=ELOC
DDR1	Discoidin Domain Receptor Tyrosine Kinase 1	Protein Coding	53	GC06P100184	11.4254	https://www.genecards.org/cgi-bin/carddisp.pl?gene=DDR1
DKC1	Dyskerin Pseudouridine Synthase 1	Protein Coding	53	GC0XP154762	11.4189	https://www.genecards.org/cgi-bin/carddisp.pl?gene=DKC1
GHRH	Growth Hormone Releasing Hormone	Protein Coding	45	GC20M037251	11.4146	https://www.genecards.org/cgi-bin/carddisp.pl?gene=GHRH
EDNRA	Endothelin Receptor Type A	Protein Coding	56	GC04P147480	11.405	https://www.genecards.org/cgi-bin/carddisp.pl?gene=EDNRA
GH1	Growth Hormone 1	Protein Coding	50	GC17M063917	11.3943	https://www.genecards.org/cgi-bin/carddisp.pl?gene=GH1
TNFRSF10C	TNF Receptor Superfamily Member 10c	Protein Coding	47	GC08P023102	11.3854	https://www.genecards.org/cgi-bin/carddisp.pl?gene=TNFRSF10C
KCNQ1	Potassium Voltage-Gated Channel Subfamily Q Member 1	Protein Coding	57	GC11P002444	11.3751	https://www.genecards.org/cgi-bin/carddisp.pl?gene=KCNQ1
TRIM24	Tripartite Motif Containing 24	Protein Coding	51	GC07P138460	11.3701	https://www.genecards.org/cgi-bin/carddisp.pl?gene=TRIM24
FLNC	Filamin C	Protein Coding	52	GC07P128830	11.365	https://www.genecards.org/cgi-bin/carddisp.pl?gene=FLNC
AZGP1	Alpha-2-Glycoprotein 1, Zinc-Binding	Protein Coding	51	GC07M099967	11.362	https://www.genecards.org/cgi-bin/carddisp.pl?gene=AZGP1
WFDC2	WAP Four-Disulfide Core Domain 2	Protein Coding	44	GC20P045469	11.3456	https://www.genecards.org/cgi-bin/carddisp.pl?gene=WFDC2
MYH9	Myosin Heavy Chain 9	Protein Coding	55	GC22M036281	11.3357	https://www.genecards.org/cgi-bin/carddisp.pl?gene=MYH9
NSD1	Nuclear Receptor Binding SET Domain Protein 1	Protein Coding	51	GC05P178832	11.3303	https://www.genecards.org/cgi-bin/carddisp.pl?gene=NSD1
G6PD	Glucose-6-Phosphate Dehydrogenase	Protein Coding	57	GC0XM154573	11.3078	https://www.genecards.org/cgi-bin/carddisp.pl?gene=G6PD
HSP90AB1	Heat Shock Protein 90 Alpha Family Class B Member 1	Protein Coding	56	GC06P044246	11.3054	https://www.genecards.org/cgi-bin/carddisp.pl?gene=HSP90AB1
SPDEF	SAM Pointed Domain Containing ETS Transcription Factor	Protein Coding	46	GC06M078023	11.3041	https://www.genecards.org/cgi-bin/carddisp.pl?gene=SPDEF
PTN	Pleiotrophin	Protein Coding	48	GC07M137227	11.3017	https://www.genecards.org/cgi-bin/carddisp.pl?gene=PTN
CD55	CD55 Molecule (Cromer Blood Group)	Protein Coding	56	GC01P207321	11.2969	https://www.genecards.org/cgi-bin/carddisp.pl?gene=CD55
SLPI	Secretory Leukocyte Peptidase Inhibitor	Protein Coding	47	GC20M045252	11.2621	https://www.genecards.org/cgi-bin/carddisp.pl?gene=SLPI
CCAR2	Cell Cycle And Apoptosis Regulator 2	Protein Coding	43	GC08P022604	11.257	https://www.genecards.org/cgi-bin/carddisp.pl?gene=CCAR2
BTG2	BTG Anti-Proliferation Factor 2	Protein Coding	46	GC01P203305	11.2556	https://www.genecards.org/cgi-bin/carddisp.pl?gene=BTG2
CXCL9	C-X-C Motif Chemokine Ligand 9	Protein Coding	46	GC04M076001	11.2448	https://www.genecards.org/cgi-bin/carddisp.pl?gene=CXCL9
FOSL1	FOS Like 1, AP-1 Transcription Factor Subunit	Protein Coding	51	GC11M106138	11.2443	https://www.genecards.org/cgi-bin/carddisp.pl?gene=FOSL1
MIR1-2	MicroRNA 1-2	RNA Gene	19	GC18M029365	11.234	https://www.genecards.org/cgi-bin/carddisp.pl?gene=MIR1-2
SRD5A1	Steroid 5 Alpha-Reductase 1	Protein Coding	51	GC05P006633	11.2225	https://www.genecards.org/cgi-bin/carddisp.pl?gene=SRD5A1
SIRT3	Sirtuin 3	Protein Coding	54	GC11M000215	11.2215	https://www.genecards.org/cgi-bin/carddisp.pl?gene=SIRT3
SFN	Stratifin	Protein Coding	52	GC01P029179	11.2208	https://www.genecards.org/cgi-bin/carddisp.pl?gene=SFN
PRMT1	Protein Arginine Methyltransferase 1	Protein Coding	56	GC19P049675	11.2202	https://www.genecards.org/cgi-bin/carddisp.pl?gene=PRMT1
CCNE2	Cyclin E2	Protein Coding	47	GC08M094879	11.1932	https://www.genecards.org/cgi-bin/carddisp.pl?gene=CCNE2
BGLAP	Bone Gamma-Carboxyglutamate Protein	Protein Coding	46	GC01P156242	11.1904	https://www.genecards.org/cgi-bin/carddisp.pl?gene=BGLAP
MIR625	MicroRNA 625	RNA Gene	17	GC14P065471	11.1821	https://www.genecards.org/cgi-bin/carddisp.pl?gene=MIR625
CYP2C9	Cytochrome P450 Family 2 Subfamily C Member 9	Protein Coding	53	GC10P094938	11.1772	https://www.genecards.org/cgi-bin/carddisp.pl?gene=CYP2C9
AGER	Advanced Glycosylation End-Product Specific Receptor	Protein Coding	54	GC06M032180	11.1751	https://www.genecards.org/cgi-bin/carddisp.pl?gene=AGER
COPS5	COP9 Signalosome Subunit 5	Protein Coding	48	GC08M067043	11.1724	https://www.genecards.org/cgi-bin/carddisp.pl?gene=COPS5
METTL3	Methyltransferase 3, N6-Adenosine-Methyltransferase Complex Catalytic Subunit	Protein Coding	48	GC14M021498	11.1674	https://www.genecards.org/cgi-bin/carddisp.pl?gene=METTL3
PER1	Period Circadian Regulator 1	Protein Coding	48	GC17M012668	11.1574	https://www.genecards.org/cgi-bin/carddisp.pl?gene=PER1
PTPN13	Protein Tyrosine Phosphatase Non-Receptor Type 13	Protein Coding	51	GC04P086594	11.1561	https://www.genecards.org/cgi-bin/carddisp.pl?gene=PTPN13
ARID4B	AT-Rich Interaction Domain 4B	Protein Coding	43	GC01M235133	11.145	https://www.genecards.org/cgi-bin/carddisp.pl?gene=ARID4B
LTF	Lactotransferrin	Protein Coding	52	GC03M046435	11.142	https://www.genecards.org/cgi-bin/carddisp.pl?gene=LTF
TK1	Thymidine Kinase 1	Protein Coding	52	GC17M078175	11.1315	https://www.genecards.org/cgi-bin/carddisp.pl?gene=TK1
NRG2	Neuregulin 2	Protein Coding	51	GC05M139810	11.1285	https://www.genecards.org/cgi-bin/carddisp.pl?gene=NRG2
DLX6-AS1	DLX6 Antisense RNA 1	RNA Gene	25	GC07M096987	11.1108	https://www.genecards.org/cgi-bin/carddisp.pl?gene=DLX6-AS1
TBX3	T-Box Transcription Factor 3	Protein Coding	50	GC12M114670	11.1023	https://www.genecards.org/cgi-bin/carddisp.pl?gene=TBX3
PRDX1	Peroxiredoxin 1	Protein Coding	56	GC01M045590	11.0944	https://www.genecards.org/cgi-bin/carddisp.pl?gene=PRDX1
SLC29A1	Solute Carrier Family 29 Member 1 (Augustine Blood Group)	Protein Coding	55	GC06P044219	11.0938	https://www.genecards.org/cgi-bin/carddisp.pl?gene=SLC29A1
HLA-C	Major Histocompatibility Complex, Class I, C	Protein Coding	51	GC06M077856	11.0926	https://www.genecards.org/cgi-bin/carddisp.pl?gene=HLA-C
CD19	CD19 Molecule	Protein Coding	58	GC16P044911	11.0895	https://www.genecards.org/cgi-bin/carddisp.pl?gene=CD19
SKP1	S-Phase Kinase Associated Protein 1	Protein Coding	51	GC05M134148	11.0867	https://www.genecards.org/cgi-bin/carddisp.pl?gene=SKP1
SULF1	Sulfatase 1	Protein Coding	49	GC08P069466	11.0636	https://www.genecards.org/cgi-bin/carddisp.pl?gene=SULF1
SEC11A	SEC11 Homolog A, Signal Peptidase Complex Subunit	Protein Coding	44	GC15M084669	11.058	https://www.genecards.org/cgi-bin/carddisp.pl?gene=SEC11A
MMP12	Matrix Metallopeptidase 12	Protein Coding	53	GC11M102862	11.0579	https://www.genecards.org/cgi-bin/carddisp.pl?gene=MMP12
PAX5	Paired Box 5	Protein Coding	52	GC09M036920	11.0463	https://www.genecards.org/cgi-bin/carddisp.pl?gene=PAX5
MIR432	MicroRNA 432	RNA Gene	21	GC14P111539	11.0372	https://www.genecards.org/cgi-bin/carddisp.pl?gene=MIR432
ENSG00000274760		RNA Gene	10	GC20P049279	11.034	https://www.genecards.org/cgi-bin/carddisp.pl?gene=ENSG00000274760
ENSG00000277967		RNA Gene	10	GC20P049280	11.034	https://www.genecards.org/cgi-bin/carddisp.pl?gene=ENSG00000277967
LIG1	DNA Ligase 1	Protein Coding	53	GC19M048115	11.0319	https://www.genecards.org/cgi-bin/carddisp.pl?gene=LIG1
NOS1	Nitric Oxide Synthase 1	Protein Coding	56	GC12M117208	11.0118	https://www.genecards.org/cgi-bin/carddisp.pl?gene=NOS1
CSK	C-Terminal Src Kinase	Protein Coding	53	GC15P074782	11.0061	https://www.genecards.org/cgi-bin/carddisp.pl?gene=CSK
FUT2	Fucosyltransferase 2	Protein Coding	52	GC19P048695	11.0045	https://www.genecards.org/cgi-bin/carddisp.pl?gene=FUT2
UFC1	Ubiquitin-Fold Modifier Conjugating Enzyme 1	Protein Coding	44	GC01P161152	11.0024	https://www.genecards.org/cgi-bin/carddisp.pl?gene=UFC1
TLR5	Toll Like Receptor 5	Protein Coding	53	GC01M223109	11.0019	https://www.genecards.org/cgi-bin/carddisp.pl?gene=TLR5
HMGCR	3-Hydroxy-3-Methylglutaryl-CoA Reductase	Protein Coding	53	GC05P075336	10.9896	https://www.genecards.org/cgi-bin/carddisp.pl?gene=HMGCR
CACNA1G	Calcium Voltage-Gated Channel Subunit Alpha1 G	Protein Coding	57	GC17P072293	10.9848	https://www.genecards.org/cgi-bin/carddisp.pl?gene=CACNA1G
CCL3	C-C Motif Chemokine Ligand 3	Protein Coding	46	GC17M036088	10.9842	https://www.genecards.org/cgi-bin/carddisp.pl?gene=CCL3
GJB2	Gap Junction Protein Beta 2	Protein Coding	52	GC13M020187	10.9804	https://www.genecards.org/cgi-bin/carddisp.pl?gene=GJB2
IGFBP6	Insulin Like Growth Factor Binding Protein 6	Protein Coding	50	GC12P053097	10.979	https://www.genecards.org/cgi-bin/carddisp.pl?gene=IGFBP6
PLK2	Polo Like Kinase 2	Protein Coding	52	GC05M058453	10.9786	https://www.genecards.org/cgi-bin/carddisp.pl?gene=PLK2
HK1	Hexokinase 1	Protein Coding	56	GC10P069269	10.9766	https://www.genecards.org/cgi-bin/carddisp.pl?gene=HK1
EHMT2	Euchromatic Histone Lysine Methyltransferase 2	Protein Coding	53	GC06M031879	10.9705	https://www.genecards.org/cgi-bin/carddisp.pl?gene=EHMT2
CDR1-AS	CDR1 Antisense RNA	RNA Gene	7	GC0XU902169	10.9696	https://www.genecards.org/cgi-bin/carddisp.pl?gene=CDR1-AS
PLAT	Plasminogen Activator, Tissue Type	Protein Coding	56	GC08M042174	10.9692	https://www.genecards.org/cgi-bin/carddisp.pl?gene=PLAT
POLB	DNA Polymerase Beta	Protein Coding	52	GC08P042338	10.9607	https://www.genecards.org/cgi-bin/carddisp.pl?gene=POLB
SUZ12	SUZ12 Polycomb Repressive Complex 2 Subunit	Protein Coding	48	GC17P031937	10.9551	https://www.genecards.org/cgi-bin/carddisp.pl?gene=SUZ12
ESRRA	Estrogen Related Receptor Alpha	Protein Coding	53	GC11P064305	10.9551	https://www.genecards.org/cgi-bin/carddisp.pl?gene=ESRRA
PIM1	Pim-1 Proto-Oncogene, Serine/Threonine Kinase	Protein Coding	56	GC06P100349	10.9449	https://www.genecards.org/cgi-bin/carddisp.pl?gene=PIM1
RBX1	Ring-Box 1	Protein Coding	50	GC22P040951	10.9211	https://www.genecards.org/cgi-bin/carddisp.pl?gene=RBX1
LNCNEF	LncRNA Neighboring Enhancer Of FOXA2	RNA Gene	15	GC20M022588	10.9147	https://www.genecards.org/cgi-bin/carddisp.pl?gene=LNCNEF
OVCH1-AS1	OVCH1 Antisense RNA 1	RNA Gene	18	GC12P029389	10.9114	https://www.genecards.org/cgi-bin/carddisp.pl?gene=OVCH1-AS1
MSN	Moesin	Protein Coding	55	GC0XP065588	10.9073	https://www.genecards.org/cgi-bin/carddisp.pl?gene=MSN
LATS2	Large Tumor Suppressor Kinase 2	Protein Coding	52	GC13M020973	10.8889	https://www.genecards.org/cgi-bin/carddisp.pl?gene=LATS2
RBBP4	RB Binding Protein 4, Chromatin Remodeling Factor	Protein Coding	51	GC01P032651	10.8797	https://www.genecards.org/cgi-bin/carddisp.pl?gene=RBBP4
RRM1	Ribonucleotide Reductase Catalytic Subunit M1	Protein Coding	56	GC11P004115	10.8771	https://www.genecards.org/cgi-bin/carddisp.pl?gene=RRM1
BRD4	Bromodomain Containing 4	Protein Coding	55	GC19M015237	10.8549	https://www.genecards.org/cgi-bin/carddisp.pl?gene=BRD4
NGF	Nerve Growth Factor	Protein Coding	58	GC01M115285	10.8541	https://www.genecards.org/cgi-bin/carddisp.pl?gene=NGF
ACTN4	Actinin Alpha 4	Protein Coding	53	GC19P038647	10.8529	https://www.genecards.org/cgi-bin/carddisp.pl?gene=ACTN4
NOTCH4	Notch Receptor 4	Protein Coding	53	GC06M077930	10.8512	https://www.genecards.org/cgi-bin/carddisp.pl?gene=NOTCH4
LBR	Lamin B Receptor	Protein Coding	54	GC01M225401	10.8287	https://www.genecards.org/cgi-bin/carddisp.pl?gene=LBR
XAGE1A	X Antigen Family Member 1A	Protein Coding	27	GC0XP052496	10.8263	https://www.genecards.org/cgi-bin/carddisp.pl?gene=XAGE1A
LINC00707	Long Intergenic Non-Protein Coding RNA 707	RNA Gene	18	GC10P006780	10.8134	https://www.genecards.org/cgi-bin/carddisp.pl?gene=LINC00707
ZBTB16	Zinc Finger And BTB Domain Containing 16	Protein Coding	50	GC11P114059	10.8122	https://www.genecards.org/cgi-bin/carddisp.pl?gene=ZBTB16
SELENBP1	Selenium Binding Protein 1	Protein Coding	50	GC01M151364	10.8091	https://www.genecards.org/cgi-bin/carddisp.pl?gene=SELENBP1
DSG2	Desmoglein 2	Protein Coding	52	GC18P031498	10.8005	https://www.genecards.org/cgi-bin/carddisp.pl?gene=DSG2
MYH11	Myosin Heavy Chain 11	Protein Coding	52	GC16M016137	10.8004	https://www.genecards.org/cgi-bin/carddisp.pl?gene=MYH11
DCN	Decorin	Protein Coding	54	GC12M091140	10.7934	https://www.genecards.org/cgi-bin/carddisp.pl?gene=DCN
FLI1	Fli-1 Proto-Oncogene, ETS Transcription Factor	Protein Coding	54	GC11P128686	10.7915	https://www.genecards.org/cgi-bin/carddisp.pl?gene=FLI1
CTBP1	C-Terminal Binding Protein 1	Protein Coding	53	GC04M001211	10.7875	https://www.genecards.org/cgi-bin/carddisp.pl?gene=CTBP1
IGFBP7	Insulin Like Growth Factor Binding Protein 7	Protein Coding	53	GC04M057030	10.7852	https://www.genecards.org/cgi-bin/carddisp.pl?gene=IGFBP7
INHBA	Inhibin Subunit Beta A	Protein Coding	52	GC07M041670	10.7813	https://www.genecards.org/cgi-bin/carddisp.pl?gene=INHBA
SAT1	Spermidine/Spermine N1-Acetyltransferase 1	Protein Coding	52	GC0XP023784	10.781	https://www.genecards.org/cgi-bin/carddisp.pl?gene=SAT1
ITGA9	Integrin Subunit Alpha 9	Protein Coding	50	GC03P037468	10.7797	https://www.genecards.org/cgi-bin/carddisp.pl?gene=ITGA9
FUCA2	Alpha-L-Fucosidase 2	Protein Coding	47	GC06M143494	10.7752	https://www.genecards.org/cgi-bin/carddisp.pl?gene=FUCA2
MICA	MHC Class I Polypeptide-Related Sequence A	Protein Coding	46	GC06P031399	10.7649	https://www.genecards.org/cgi-bin/carddisp.pl?gene=MICA
APC2	APC Regulator Of WNT Signaling Pathway 2	Protein Coding	48	GC19P005201	10.7583	https://www.genecards.org/cgi-bin/carddisp.pl?gene=APC2
LYVE1	Lymphatic Vessel Endothelial Hyaluronan Receptor 1	Protein Coding	50	GC11M011222	10.7525	https://www.genecards.org/cgi-bin/carddisp.pl?gene=LYVE1
LGALS3BP	Galectin 3 Binding Protein	Protein Coding	48	GC17M078971	10.7413	https://www.genecards.org/cgi-bin/carddisp.pl?gene=LGALS3BP
AKR1C1	Aldo-Keto Reductase Family 1 Member C1	Protein Coding	50	GC10P004963	10.7383	https://www.genecards.org/cgi-bin/carddisp.pl?gene=AKR1C1
DCK	Deoxycytidine Kinase	Protein Coding	51	GC04P070992	10.7355	https://www.genecards.org/cgi-bin/carddisp.pl?gene=DCK
TAP1	Transporter 1, ATP Binding Cassette Subfamily B Member	Protein Coding	55	GC06M077963	10.7337	https://www.genecards.org/cgi-bin/carddisp.pl?gene=TAP1
LPL	Lipoprotein Lipase	Protein Coding	56	GC08P019901	10.7188	https://www.genecards.org/cgi-bin/carddisp.pl?gene=LPL
PA2G4	Proliferation-Associated 2G4	Protein Coding	48	GC12P057793	10.7184	https://www.genecards.org/cgi-bin/carddisp.pl?gene=PA2G4
RCVRN	Recoverin	Protein Coding	45	GC17M009896	10.7179	https://www.genecards.org/cgi-bin/carddisp.pl?gene=RCVRN
MICB	MHC Class I Polypeptide-Related Sequence B	Protein Coding	47	GC06P100196	10.7132	https://www.genecards.org/cgi-bin/carddisp.pl?gene=MICB
TRAF6	TNF Receptor Associated Factor 6	Protein Coding	53	GC11M036467	10.7131	https://www.genecards.org/cgi-bin/carddisp.pl?gene=TRAF6
KMT2A	Lysine Methyltransferase 2A	Protein Coding	55	GC11P118436	10.7121	https://www.genecards.org/cgi-bin/carddisp.pl?gene=KMT2A
CSNK2A2	Casein Kinase 2 Alpha 2	Protein Coding	53	GC16M058157	10.7054	https://www.genecards.org/cgi-bin/carddisp.pl?gene=CSNK2A2
PIAS1	Protein Inhibitor Of Activated STAT 1	Protein Coding	52	GC15P068054	10.6998	https://www.genecards.org/cgi-bin/carddisp.pl?gene=PIAS1
EIF3H	Eukaryotic Translation Initiation Factor 3 Subunit H	Protein Coding	46	GC08M116642	10.6724	https://www.genecards.org/cgi-bin/carddisp.pl?gene=EIF3H
LPAR1	Lysophosphatidic Acid Receptor 1	Protein Coding	53	GC09M110873	10.6591	https://www.genecards.org/cgi-bin/carddisp.pl?gene=LPAR1
EPOR	Erythropoietin Receptor	Protein Coding	56	GC19M011377	10.6537	https://www.genecards.org/cgi-bin/carddisp.pl?gene=EPOR
NAMPT	Nicotinamide Phosphoribosyltransferase	Protein Coding	55	GC07M106248	10.647	https://www.genecards.org/cgi-bin/carddisp.pl?gene=NAMPT
CASC3	CASC3 Exon Junction Complex Subunit	Protein Coding	43	GC17P040140	10.641	https://www.genecards.org/cgi-bin/carddisp.pl?gene=CASC3
KDM5B	Lysine Demethylase 5B	Protein Coding	52	GC01M202696	10.6396	https://www.genecards.org/cgi-bin/carddisp.pl?gene=KDM5B
TGFBR3	Transforming Growth Factor Beta Receptor 3	Protein Coding	53	GC01M091680	10.632	https://www.genecards.org/cgi-bin/carddisp.pl?gene=TGFBR3
GHSR	Growth Hormone Secretagogue Receptor	Protein Coding	53	GC03M172443	10.6291	https://www.genecards.org/cgi-bin/carddisp.pl?gene=GHSR
NCOA2	Nuclear Receptor Coactivator 2	Protein Coding	52	GC08M070109	10.6289	https://www.genecards.org/cgi-bin/carddisp.pl?gene=NCOA2
IGFBP4	Insulin Like Growth Factor Binding Protein 4	Protein Coding	51	GC17P040443	10.6268	https://www.genecards.org/cgi-bin/carddisp.pl?gene=IGFBP4
SPAG9	Sperm Associated Antigen 9	Protein Coding	47	GC17M050962	10.6194	https://www.genecards.org/cgi-bin/carddisp.pl?gene=SPAG9
MIR367	MicroRNA 367	RNA Gene	21	GC04M112647	10.6152	https://www.genecards.org/cgi-bin/carddisp.pl?gene=MIR367
LAG3	Lymphocyte Activating 3	Protein Coding	48	GC12P026350	10.6024	https://www.genecards.org/cgi-bin/carddisp.pl?gene=LAG3
POMC	Proopiomelanocortin	Protein Coding	55	GC02M025160	10.5837	https://www.genecards.org/cgi-bin/carddisp.pl?gene=POMC
TNS4	Tensin 4	Protein Coding	46	GC17M040475	10.5631	https://www.genecards.org/cgi-bin/carddisp.pl?gene=TNS4
MIR371A	MicroRNA 371a	RNA Gene	18	GC19P053787	10.5616	https://www.genecards.org/cgi-bin/carddisp.pl?gene=MIR371A
PWAR1	Prader Willi/Angelman Region RNA 1	RNA Gene	17	GC15P025135	10.5526	https://www.genecards.org/cgi-bin/carddisp.pl?gene=PWAR1
GPT	Glutamic--Pyruvic Transaminase	Protein Coding	48	GC08P144502	10.5494	https://www.genecards.org/cgi-bin/carddisp.pl?gene=GPT
FGF8	Fibroblast Growth Factor 8	Protein Coding	54	GC10M101770	10.5487	https://www.genecards.org/cgi-bin/carddisp.pl?gene=FGF8
CDC6	Cell Division Cycle 6	Protein Coding	52	GC17P040287	10.5486	https://www.genecards.org/cgi-bin/carddisp.pl?gene=CDC6
HNRNPA1	Heterogeneous Nuclear Ribonucleoprotein A1	Protein Coding	55	GC12P054280	10.5367	https://www.genecards.org/cgi-bin/carddisp.pl?gene=HNRNPA1
SFRP5	Secreted Frizzled Related Protein 5	Protein Coding	45	GC10M097766	10.5306	https://www.genecards.org/cgi-bin/carddisp.pl?gene=SFRP5
MIR365A	MicroRNA 365a	RNA Gene	22	GC16P014309	10.5215	https://www.genecards.org/cgi-bin/carddisp.pl?gene=MIR365A
GPX4	Glutathione Peroxidase 4	Protein Coding	53	GC19P001103	10.5173	https://www.genecards.org/cgi-bin/carddisp.pl?gene=GPX4
VCAN	Versican	Protein Coding	53	GC05P083471	10.4942	https://www.genecards.org/cgi-bin/carddisp.pl?gene=VCAN
MAPT	Microtubule Associated Protein Tau	Protein Coding	57	GC17P045894	10.4936	https://www.genecards.org/cgi-bin/carddisp.pl?gene=MAPT
UVRAG	UV Radiation Resistance Associated	Protein Coding	48	GC11P075815	10.4866	https://www.genecards.org/cgi-bin/carddisp.pl?gene=UVRAG
TMEM51-AS1	TMEM51 Antisense RNA 1	RNA Gene	21	GC01M015111	10.4833	https://www.genecards.org/cgi-bin/carddisp.pl?gene=TMEM51-AS1
VRK1	VRK Serine/Threonine Kinase 1	Protein Coding	55	GC14P096797	10.4681	https://www.genecards.org/cgi-bin/carddisp.pl?gene=VRK1
BCR	BCR Activator Of RhoGEF And GTPase	Protein Coding	59	GC22P023179	10.4637	https://www.genecards.org/cgi-bin/carddisp.pl?gene=BCR
ACACA	Acetyl-CoA Carboxylase Alpha	Protein Coding	55	GC17M037084	10.4599	https://www.genecards.org/cgi-bin/carddisp.pl?gene=ACACA
MIR218-1	MicroRNA 218-1	RNA Gene	21	GC04P021018	10.4598	https://www.genecards.org/cgi-bin/carddisp.pl?gene=MIR218-1
PBRM1	Polybromo 1	Protein Coding	52	GC03M052545	10.4558	https://www.genecards.org/cgi-bin/carddisp.pl?gene=PBRM1
FGF9	Fibroblast Growth Factor 9	Protein Coding	51	GC13P021671	10.4556	https://www.genecards.org/cgi-bin/carddisp.pl?gene=FGF9
EML4	EMAP Like 4	Protein Coding	47	GC02P042169	10.4328	https://www.genecards.org/cgi-bin/carddisp.pl?gene=EML4
CDK5	Cyclin Dependent Kinase 5	Protein Coding	60	GC07M151053	10.4283	https://www.genecards.org/cgi-bin/carddisp.pl?gene=CDK5
CDC20	Cell Division Cycle 20	Protein Coding	51	GC01P043358	10.4229	https://www.genecards.org/cgi-bin/carddisp.pl?gene=CDC20
MIR506	MicroRNA 506	RNA Gene	17	GC0XM147230	10.4096	https://www.genecards.org/cgi-bin/carddisp.pl?gene=MIR506
TRAF3	TNF Receptor Associated Factor 3	Protein Coding	53	GC14P111591	10.3981	https://www.genecards.org/cgi-bin/carddisp.pl?gene=TRAF3
MIR188	MicroRNA 188	RNA Gene	19	GC0XP050003	10.3941	https://www.genecards.org/cgi-bin/carddisp.pl?gene=MIR188
INHA	Inhibin Subunit Alpha	Protein Coding	50	GC02P219569	10.3848	https://www.genecards.org/cgi-bin/carddisp.pl?gene=INHA
PSMB8	Proteasome 20S Subunit Beta 8	Protein Coding	56	GC06M032840	10.3815	https://www.genecards.org/cgi-bin/carddisp.pl?gene=PSMB8
PRKAA2	Protein Kinase AMP-Activated Catalytic Subunit Alpha 2	Protein Coding	57	GC01P056645	10.3807	https://www.genecards.org/cgi-bin/carddisp.pl?gene=PRKAA2
UBE2T	Ubiquitin Conjugating Enzyme E2 T	Protein Coding	51	GC01M202332	10.3773	https://www.genecards.org/cgi-bin/carddisp.pl?gene=UBE2T
SLC16A1	Solute Carrier Family 16 Member 1	Protein Coding	54	GC01M113036	10.3752	https://www.genecards.org/cgi-bin/carddisp.pl?gene=SLC16A1
PPP2CA	Protein Phosphatase 2 Catalytic Subunit Alpha	Protein Coding	56	GC05M134194	10.3717	https://www.genecards.org/cgi-bin/carddisp.pl?gene=PPP2CA
MCM3	Minichromosome Maintenance Complex Component 3	Protein Coding	51	GC06M052264	10.3715	https://www.genecards.org/cgi-bin/carddisp.pl?gene=MCM3
ADRB2	Adrenoceptor Beta 2	Protein Coding	55	GC05P148825	10.3657	https://www.genecards.org/cgi-bin/carddisp.pl?gene=ADRB2
AMIGO2	Adhesion Molecule With Ig Like Domain 2	Protein Coding	46	GC12M047077	10.3637	https://www.genecards.org/cgi-bin/carddisp.pl?gene=AMIGO2
CXCR5	C-X-C Motif Chemokine Receptor 5	Protein Coding	48	GC11P118928	10.3622	https://www.genecards.org/cgi-bin/carddisp.pl?gene=CXCR5
DCLK1	Doublecortin Like Kinase 1	Protein Coding	52	GC13M035768	10.3602	https://www.genecards.org/cgi-bin/carddisp.pl?gene=DCLK1
BMP7	Bone Morphogenetic Protein 7	Protein Coding	52	GC20M057168	10.3473	https://www.genecards.org/cgi-bin/carddisp.pl?gene=BMP7
CD79A	CD79a Molecule	Protein Coding	55	GC19P041877	10.3396	https://www.genecards.org/cgi-bin/carddisp.pl?gene=CD79A
MIR545	MicroRNA 545	RNA Gene	17	GC0XM074287	10.3315	https://www.genecards.org/cgi-bin/carddisp.pl?gene=MIR545
ASXL1	ASXL Transcriptional Regulator 1	Protein Coding	50	GC20P033095	10.3262	https://www.genecards.org/cgi-bin/carddisp.pl?gene=ASXL1
TPD52	Tumor Protein D52	Protein Coding	47	GC08M080031	10.3198	https://www.genecards.org/cgi-bin/carddisp.pl?gene=TPD52
LINC01194	Long Intergenic Non-Protein Coding RNA 1194	RNA Gene	19	GC05P012530	10.3072	https://www.genecards.org/cgi-bin/carddisp.pl?gene=LINC01194
RNU6-1	RNA, U6 Small Nuclear 1	RNA Gene	19	GC15M067839	10.3053	https://www.genecards.org/cgi-bin/carddisp.pl?gene=RNU6-1
HDAC3	Histone Deacetylase 3	Protein Coding	57	GC05M141620	10.3023	https://www.genecards.org/cgi-bin/carddisp.pl?gene=HDAC3
KIF15	Kinesin Family Member 15	Protein Coding	45	GC03P050739	10.302	https://www.genecards.org/cgi-bin/carddisp.pl?gene=KIF15
SEMA3B	Semaphorin 3B	Protein Coding	47	GC03P050267	10.2969	https://www.genecards.org/cgi-bin/carddisp.pl?gene=SEMA3B
PTP4A1	Protein Tyrosine Phosphatase 4A1	Protein Coding	48	GC06P100605	10.2924	https://www.genecards.org/cgi-bin/carddisp.pl?gene=PTP4A1
ATP4B	ATPase H+/K+ Transporting Subunit Beta	Protein Coding	48	GC13M113648	10.2835	https://www.genecards.org/cgi-bin/carddisp.pl?gene=ATP4B
GBA1	Glucosylceramidase Beta 1	Protein Coding	56	GC01M155490	10.279	https://www.genecards.org/cgi-bin/carddisp.pl?gene=GBA1
FOXA2	Forkhead Box A2	Protein Coding	53	GC20M022581	10.2654	https://www.genecards.org/cgi-bin/carddisp.pl?gene=FOXA2
ELN	Elastin	Protein Coding	50	GC07P074027	10.2633	https://www.genecards.org/cgi-bin/carddisp.pl?gene=ELN
ARHGAP6	Rho GTPase Activating Protein 6	Protein Coding	47	GC0XM013355	10.2572	https://www.genecards.org/cgi-bin/carddisp.pl?gene=ARHGAP6
RHOD	Ras Homolog Family Member D	Protein Coding	44	GC11P072374	10.2439	https://www.genecards.org/cgi-bin/carddisp.pl?gene=RHOD
MAPK9	Mitogen-Activated Protein Kinase 9	Protein Coding	56	GC05M180269	10.242	https://www.genecards.org/cgi-bin/carddisp.pl?gene=MAPK9
RORA	RAR Related Orphan Receptor A	Protein Coding	56	GC15M060488	10.2369	https://www.genecards.org/cgi-bin/carddisp.pl?gene=RORA
JUND	JunD Proto-Oncogene, AP-1 Transcription Factor Subunit	Protein Coding	48	GC19M018279	10.2358	https://www.genecards.org/cgi-bin/carddisp.pl?gene=JUND
BMPR2	Bone Morphogenetic Protein Receptor Type 2	Protein Coding	57	GC02P202376	10.234	https://www.genecards.org/cgi-bin/carddisp.pl?gene=BMPR2
ADH7	Alcohol Dehydrogenase 7 (Class IV), Mu Or Sigma Polypeptide	Protein Coding	50	GC04M099412	10.216	https://www.genecards.org/cgi-bin/carddisp.pl?gene=ADH7
MED1	Mediator Complex Subunit 1	Protein Coding	48	GC17M039404	10.2143	https://www.genecards.org/cgi-bin/carddisp.pl?gene=MED1
NR1I2	Nuclear Receptor Subfamily 1 Group I Member 2	Protein Coding	51	GC03P119780	10.2063	https://www.genecards.org/cgi-bin/carddisp.pl?gene=NR1I2
TFPI2	Tissue Factor Pathway Inhibitor 2	Protein Coding	49	GC07M093885	10.2023	https://www.genecards.org/cgi-bin/carddisp.pl?gene=TFPI2
RBM6	RNA Binding Motif Protein 6	Protein Coding	43	GC03P049940	10.1955	https://www.genecards.org/cgi-bin/carddisp.pl?gene=RBM6
VCL	Vinculin	Protein Coding	54	GC10P073995	10.1925	https://www.genecards.org/cgi-bin/carddisp.pl?gene=VCL
TACC3	Transforming Acidic Coiled-Coil Containing Protein 3	Protein Coding	49	GC04P001734	10.1818	https://www.genecards.org/cgi-bin/carddisp.pl?gene=TACC3
FPGS	Folylpolyglutamate Synthase	Protein Coding	49	GC09P127794	10.1767	https://www.genecards.org/cgi-bin/carddisp.pl?gene=FPGS
BUB3	BUB3 Mitotic Checkpoint Protein	Protein Coding	53	GC10P123154	10.1742	https://www.genecards.org/cgi-bin/carddisp.pl?gene=BUB3
CASC20	Cancer Susceptibility 20	RNA Gene	14	GC20P006525	10.1681	https://www.genecards.org/cgi-bin/carddisp.pl?gene=CASC20
GNB3	G Protein Subunit Beta 3	Protein Coding	53	GC12P006839	10.1566	https://www.genecards.org/cgi-bin/carddisp.pl?gene=GNB3
HDGF	Heparin Binding Growth Factor	Protein Coding	47	GC01M157034	10.1478	https://www.genecards.org/cgi-bin/carddisp.pl?gene=HDGF
EMSY	EMSY Transcriptional Repressor, BRCA2 Interacting	Protein Coding	44	GC11P079012	10.1434	https://www.genecards.org/cgi-bin/carddisp.pl?gene=EMSY
BCAS1	Brain Enriched Myelin Associated Protein 1	Protein Coding	44	GC20M053936	10.1317	https://www.genecards.org/cgi-bin/carddisp.pl?gene=BCAS1
MED19	Mediator Complex Subunit 19	Protein Coding	40	GC11M057703	10.1311	https://www.genecards.org/cgi-bin/carddisp.pl?gene=MED19
EIF2S1	Eukaryotic Translation Initiation Factor 2 Subunit Alpha	Protein Coding	50	GC14P067359	10.1244	https://www.genecards.org/cgi-bin/carddisp.pl?gene=EIF2S1
KIF20B	Kinesin Family Member 20B	Protein Coding	44	GC10P089701	10.1187	https://www.genecards.org/cgi-bin/carddisp.pl?gene=KIF20B
ARHGAP26	Rho GTPase Activating Protein 26	Protein Coding	53	GC05P142770	10.1167	https://www.genecards.org/cgi-bin/carddisp.pl?gene=ARHGAP26
ANG	Angiogenin	Protein Coding	52	GC14P037152	10.1112	https://www.genecards.org/cgi-bin/carddisp.pl?gene=ANG
LINC00589	Long Intergenic Non-Protein Coding RNA 589	RNA Gene	22	GC08M029673	10.111	https://www.genecards.org/cgi-bin/carddisp.pl?gene=LINC00589
CT69	Cancer/Testis Associated Transcript 69	RNA Gene	17	GC06M134430	10.1105	https://www.genecards.org/cgi-bin/carddisp.pl?gene=CT69
NTSR1	Neurotensin Receptor 1	Protein Coding	49	GC20P062708	10.1071	https://www.genecards.org/cgi-bin/carddisp.pl?gene=NTSR1
GAB1	GRB2 Associated Binding Protein 1	Protein Coding	51	GC04P143336	10.1032	https://www.genecards.org/cgi-bin/carddisp.pl?gene=GAB1
MIR379	MicroRNA 379	RNA Gene	20	GC14P111882	10.0978	https://www.genecards.org/cgi-bin/carddisp.pl?gene=MIR379
MADCAM1	Mucosal Vascular Addressin Cell Adhesion Molecule 1	Protein Coding	48	GC19P005100	10.0963	https://www.genecards.org/cgi-bin/carddisp.pl?gene=MADCAM1
ENPP2	Ectonucleotide Pyrophosphatase/Phosphodiesterase 2	Protein Coding	52	GC08M119556	10.0954	https://www.genecards.org/cgi-bin/carddisp.pl?gene=ENPP2
ZNF217	Zinc Finger Protein 217	Protein Coding	44	GC20M053567	10.0917	https://www.genecards.org/cgi-bin/carddisp.pl?gene=ZNF217
GUCY2C	Guanylate Cyclase 2C	Protein Coding	53	GC12M014612	10.0913	https://www.genecards.org/cgi-bin/carddisp.pl?gene=GUCY2C
PRKCB	Protein Kinase C Beta	Protein Coding	55	GC16P044702	10.0854	https://www.genecards.org/cgi-bin/carddisp.pl?gene=PRKCB
MIR708	MicroRNA 708	RNA Gene	21	GC11M079402	10.0783	https://www.genecards.org/cgi-bin/carddisp.pl?gene=MIR708
MED15	Mediator Complex Subunit 15	Protein Coding	50	GC22P049194	10.0781	https://www.genecards.org/cgi-bin/carddisp.pl?gene=MED15
FBN1	Fibrillin 1	Protein Coding	53	GC15M048408	10.074	https://www.genecards.org/cgi-bin/carddisp.pl?gene=FBN1
UPP1	Uridine Phosphorylase 1	Protein Coding	50	GC07P048088	10.0728	https://www.genecards.org/cgi-bin/carddisp.pl?gene=UPP1
MUC5B	Mucin 5B, Oligomeric Mucus/Gel-Forming	Protein Coding	48	GC11P002699	10.0689	https://www.genecards.org/cgi-bin/carddisp.pl?gene=MUC5B
ARHGEF2	Rho/Rac Guanine Nucleotide Exchange Factor 2	Protein Coding	53	GC01M155946	10.0689	https://www.genecards.org/cgi-bin/carddisp.pl?gene=ARHGEF2
FBXO24	F-Box Protein 24	Protein Coding	41	GC07P100583	10.0486	https://www.genecards.org/cgi-bin/carddisp.pl?gene=FBXO24
THPO	Thrombopoietin	Protein Coding	50	GC03M184371	10.0442	https://www.genecards.org/cgi-bin/carddisp.pl?gene=THPO
MCU	Mitochondrial Calcium Uniporter	Protein Coding	46	GC10P072692	10.0425	https://www.genecards.org/cgi-bin/carddisp.pl?gene=MCU
LINC00504	Long Intergenic Non-Protein Coding RNA 504	RNA Gene	21	GC04M014474	10.0384	https://www.genecards.org/cgi-bin/carddisp.pl?gene=LINC00504
TTN	Titin	Protein Coding	55	GC02M178525	10.0172	https://www.genecards.org/cgi-bin/carddisp.pl?gene=TTN
TINF2	TERF1 Interacting Nuclear Factor 2	Protein Coding	48	GC14M024945	10.008	https://www.genecards.org/cgi-bin/carddisp.pl?gene=TINF2
ECRG4	ECRG4 Augurin Precursor	Protein Coding	39	GC02P106063	10.0074	https://www.genecards.org/cgi-bin/carddisp.pl?gene=ECRG4
PMAIP1	Phorbol-12-Myristate-13-Acetate-Induced Protein 1	Protein Coding	46	GC18P059899	10.0063	https://www.genecards.org/cgi-bin/carddisp.pl?gene=PMAIP1
MIR302D	MicroRNA 302d	RNA Gene	22	GC04M112648	9.99987	https://www.genecards.org/cgi-bin/carddisp.pl?gene=MIR302D
FOLR1	Folate Receptor Alpha	Protein Coding	54	GC11P072717	9.9867	https://www.genecards.org/cgi-bin/carddisp.pl?gene=FOLR1
AGR2	Anterior Gradient 2, Protein Disulphide Isomerase Family Member	Protein Coding	46	GC07M017192	9.98635	https://www.genecards.org/cgi-bin/carddisp.pl?gene=AGR2
HERPUD1	Homocysteine Inducible ER Protein With Ubiquitin Like Domain 1	Protein Coding	46	GC16P056932	9.97655	https://www.genecards.org/cgi-bin/carddisp.pl?gene=HERPUD1
ALPP	Alkaline Phosphatase, Placental	Protein Coding	51	GC02P232378	9.95844	https://www.genecards.org/cgi-bin/carddisp.pl?gene=ALPP
[truncated: 13,109 more rows]
